# Supplementary material for: Accelerating Organizational Change to Build Mentorship Culture in Zambian Universities
Source: Ann Glob Health. 2023 Feb 20;89(1):15. doi: 10.5334/aogh.4032 (PMC9951631; doi:10.5334/aogh.4032)
Supplement: Trainee and mentee data set. — Data and analyses from the 2018 and 2019 cohort trainees and their mentees. [file agh-89-1-4032-s1.xlsx]

## Sheet: Summary grouped by year
		year	n	Organizational leaders actively promote individual and organizational learning	The organizational culture supports mentoring	Mentoring as practiced in the organization incorporates best-practice models of adult learning	The right people are in place to support, manage, and coordinate mentoring efforts	Mentoring partners are supported in taking time for mentoring	Technology and knowledge resources that promote and support mentoring are accessible, up-to-date, and put to use	Mentoring as it is currently practiced clearly aligns with the organization's values	Mentoring is linked to leadership development	Mentoring results are measured over time	Mentoring process improvements are timely	Excellence in mentoring is recognized, rewarded, and celebrated	People participate in mentoring relationships enthusiastically	Mentors and mentees request additional opportunities to learn how to increase their mentoring effectiveness	Individual mentoring partnerships meet regularly	Mentors and mentees make time for mentoring a priority	Overall Mean
Participants	Cohort 1 baseline	2018	21	4.88889	4	4.05556	4.38889	3.94444	3.83333	3.4375	4.3125	4.125	4.25	3.25	3.75	3.8125	4.0625	3.875	3.99907
Mentees	Cohort 1 baseline	2018	37	4.08108	3.78378	3.40541	3.89189	3.86486	3.08108	3.37838	4.16216	3.27027	3.62162	2.78378	3.18919	3.64865	3.45946	3.2973	3.52793
Participants	Cohort 1 1-year	2019	10	4.4	4.8	4.2	4.5	4	3.3	3.8	4.4	4	4.6	3.6	4.7	4.4	4.5	4.2	4.22667
Mentees	Cohort 1 1-year	2019	14	4.92857	4.64286	4.14286	4.64286	4.28571	3.42857	4.28571	5.5	4.42857	4.57143	4.21429	4	4.64286	4.07143	4.21429	4.4
Participants	Cohort 2 baseline	2019	13	3.46154	2.92308	2.84615	2.92308	2.76923	2.30769	2.92308	4.07692	3.23077	3.16667	2.53846	2.92308	3.38462	3.15385	3.30769	3.06239
Mentees	Cohort 2 baseline	2019	16	4.6875	4.4375	4.4375	4.25	4.25	3.5	3.625	5	4	4.1875	3.4375	3.75	4.125	3.8125	3.8125	4.0875
Participants	Cohort 1 2-year	2020	9	4.77778	4.88889	4.55556	4.44444	4.11111	4.33333	4.44444	4.44444	3.11111	4.44444	3.55556	3.55556	3.77778	3.77778	3.66667	4.12593
Mentees	Cohort 1 2-year	2020	44	4.52273	3.88636	3.79545	3.79545	3.5	3.20455	3.65909	4.88636	4.15909	4.04545	3.13636	3.31818	3.77273	3.22727	3.36364	3.75152
Participants	Cohort 2 1-year	2020	10	4.7	4.3	4.1	4.2	3.8	3.2	4	5.1	4.5	4.3	2.8	3.9	4	4.1	4.3	4.08667
Mentees	Cohort 2 1-year	2020	13	5	4.61538	4.61538	4.61538	3.76923	4	4.30769	5.76923	4.76923	4.46154	4.15385	4.84615	4.84615	4	4.38462	4.54359
		n	Year	Organizational leaders actively promote individual and organizational learning	The organizational culture supports mentoring	Mentoring as practiced in the organization incorporates best-practice models of adult learning	The right people are in place to support, manage, and coordinate mentoring efforts	Mentoring partners are supported in taking time for mentoring	Technology and knowledge resources that promote and support mentoring are accessible, up-to-date, and put to use	Mentoring as it is currently practiced clearly aligns with the organization's values	Mentoring is linked to leadership development	Mentoring results are measured over time	Mentoring process improvements are timely	Excellence in mentoring is recognized, rewarded, and celebrated	People participate in mentoring relationships enthusiastically	Mentors and mentees request additional opportunities to learn how to increase their mentoring effectiveness	Individual mentoring partnerships meet regularly	Mentors and mentees make time for mentoring a priority	Overall Mean
2018		58	2018	4.34545	3.85455	3.61818	4.05455	3.89091	3.32727	3.39623	4.20755	3.5283	3.81132	2.92453	3.35849	3.69811	3.64151	3.4717	3.65755
2019		53	2019	4.39623	4.18868	3.92453	4.07547	3.84906	3.15094	3.66038	4.79245	3.92453	4.13462	3.45283	3.79245	4.13208	3.84906	3.86792	3.94608
2020		76	2020	4.65789	4.18421	4.06579	4.06579	3.65789	3.47368	3.90789	5.01316	4.18421	4.19737	3.31579	3.68421	3.98684	3.53947	3.69737	3.97544
% change from 2018 to 2019				0.0116839	0.0866857	0.0846686	0.00516118	-0.0107565	-0.0529952	0.0777778	0.139013	0.112299	0.0848248	0.180645	0.129213	0.117347	0.0569948	0.11413	0.0788873
% change from 2019 to 2020				0.0595211	-0.00106686	0.0359944	-0.00237573	-0.0496646	0.102427	0.0676207	0.0460526	0.066169	0.0151775	-0.0396894	-0.0285415	-0.0351478	-0.0804309	-0.044095	0.00743961
% change from 2018 to 2020				0.0719005	0.0855263	0.123711	0.00277319	-0.0598869	0.0440035	0.150658	0.191468	0.185899	0.10129	0.133786	0.096984	0.0780747	-0.0280202	0.0650029	0.0869138

## Sheet: Summary (Participants)
Participants (i.e. senior and junior faculty)
	n
	Baseline	1-year	2-year
Cohort 1 (2018)	18	10	9
Cohort 2 (2019)	13	10	n/a
	Mean culture score
	Baseline	1-year	2-year
Cohort 1	3.99907	4.22667	4.12593
Cohort 2	3.06239	4.08667	n/a
	Year survey was administered
	Baseline	1-year	2-year
Cohort 1	2018	2019	2020
Cohort 2	2019	2020	n/a
Mean Ratings (both tables have the same data, just organized differently to create different charts)
	n	Organizational leaders actively promote individual and organizational learning	The organizational culture supports mentoring	Mentoring as practiced in the organization incorporates best-practice models of adult learning	The right people are in place to support, manage, and coordinate mentoring efforts	Mentoring partners are supported in taking time for mentoring	Technology and knowledge resources that promote and support mentoring are accessible, up-to-date, and put to use	Mentoring as it is currently practiced clearly aligns with the organization's values	Mentoring is linked to leadership development	Mentoring results are measured over time	Mentoring process improvements are timely	Excellence in mentoring is recognized, rewarded, and celebrated	People participate in mentoring relationships enthusiastically	Mentors and mentees request additional opportunities to learn how to increase their mentoring effectiveness	Individual mentoring partnerships meet regularly	Mentors and mentees make time for mentoring a priority	Overall Mean
Cohort 1 baseline	18	4.88889	4	4.05556	4.38889	3.94444	3.83333	3.4375	4.3125	4.125	4.25	3.25	3.75	3.8125	4.0625	3.875	3.99907
Cohort 1 1-year	10	4.4	4.8	4.2	4.5	4	3.3	3.8	4.4	4	4.6	3.6	4.7	4.4	4.5	4.2	4.22667
Cohort 1 2-year	9	4.77778	4.88889	4.55556	4.44444	4.11111	4.33333	4.44444	4.44444	3.11111	4.44444	3.55556	3.55556	3.77778	3.77778	3.66667	4.12593
Cohort 2 baseline	13	3.46154	2.92308	2.84615	2.92308	2.76923	2.30769	2.92308	4.07692	3.23077	3.16667	2.53846	2.92308	3.38462	3.15385	3.30769	3.06239
Cohort 2 1-year	10	4.7	4.3	4.1	4.2	3.8	3.2	4	5.1	4.5	4.3	2.8	3.9	4	4.1	4.3	4.08667
	n	Organizational leaders actively promote individual and organizational learning	The organizational culture supports mentoring	Mentoring as practiced in the organization incorporates best-practice models of adult learning	The right people are in place to support, manage, and coordinate mentoring efforts	Mentoring partners are supported in taking time for mentoring	Technology and knowledge resources that promote and support mentoring are accessible, up-to-date, and put to use	Mentoring as it is currently practiced clearly aligns with the organization's values	Mentoring is linked to leadership development	Mentoring results are measured over time	Mentoring process improvements are timely	Excellence in mentoring is recognized, rewarded, and celebrated	People participate in mentoring relationships enthusiastically	Mentors and mentees request additional opportunities to learn how to increase their mentoring effectiveness	Individual mentoring partnerships meet regularly	Mentors and mentees make time for mentoring a priority	Overall Mean
Cohort 1 baseline	18	4.88889	4	4.05556	4.38889	3.94444	3.83333	3.4375	4.3125	4.125	4.25	3.25	3.75	3.8125	4.0625	3.875	3.99907
Cohort 2 baseline	13	3.46154	2.92308	2.84615	2.92308	2.76923	2.30769	2.92308	4.07692	3.23077	3.16667	2.53846	2.92308	3.38462	3.15385	3.30769	3.06239
Cohort 1 1-year	10	4.4	4.8	4.2	4.5	4	3.3	3.8	4.4	4	4.6	3.6	4.7	4.4	4.5	4.2	4.22667
Cohort 2 1-year	10	4.7	4.3	4.1	4.2	3.8	3.2	4	5.1	4.5	4.3	2.8	3.9	4	4.1	4.3	4.08667
Cohort 1 2-year	9	4.77778	4.88889	4.55556	4.44444	4.11111	4.33333	4.44444	4.44444	3.11111	4.44444	3.55556	3.55556	3.77778	3.77778	3.66667	4.12593
Percent change
Cohort 1
baseline to 1-year		-0.1	0.2	0.0356164	0.0253165	0.0140845	-0.13913	0.105455	0.0202899	-0.030303	0.0823529	0.107692	0.253333	0.154098	0.107692	0.083871	0.0569113
1-year to 2-year		0.0858586	0.0185185	0.0846561	-0.0123457	0.0277778	0.313131	0.169591	0.010101	-0.222222	-0.0338164	-0.0123457	-0.243499	-0.141414	-0.160494	-0.126984	-0.0238346
overall (baseline to 2-year)		-0.0227273	0.222222	0.123288	0.0126582	0.0422535	0.130435	0.292929	0.0305958	-0.245791	0.0457516	0.0940171	-0.0518519	-0.00910747	-0.0700855	-0.0537634	0.0317203
Cohort 2
baseline to 1-year		0.357778	0.471053	0.440541	0.436842	0.372222	0.386667	0.368421	0.250943	0.392857	0.357895	0.10303	0.334211	0.181818	0.3	0.3	0.334468			Mean(SD)
																				Baseline	1 year post-program	2 years post-program
All participants aggregated by year (data from the 2018 data, 2019 data, and 2020 data tabs)																			Organizational leaders actively promote individual and organizational learning	4.88889	4.4	4.77778
Mean, Participants, prg end	2018	4.88889	4	4.05556	4.38889	3.94444	3.83333	3.4375	4.3125	4.125	4.25	3.25	3.75	3.8125	4.0625	3.875	4.00794		The organizational culture supports mentoring	4	4.8	4.88889
Mean, Participants	2019	3.86957	3.73913	3.43478	3.6087	3.30435	2.73913	3.30435	4.21739	3.56522	3.81818	3	3.69565	3.82609	3.73913	3.69565	3.56977		Mentoring as practiced in the organization incorporates best-practice models of adult learning	4.05556	4.2	4.55556
Mean, Participants	2020	4.73684	4.57895	4.31579	4.31579	3.94737	3.73684	4.21053	4.78947	3.84211	4.36842	3.15789	3.73684	3.89474	3.94737	4	4.10526		The right people are in place to support, manage, and coordinate mentoring efforts	4.38889	4.5	4.44444
% change 2018 to 2019		-0.208498	-0.0652174	-0.153067	-0.177766	-0.162278	-0.285444	-0.0387352	-0.0220542	-0.135705	-0.101604	-0.0769231	-0.0144928	0.00356379	-0.0795987	-0.0462833	-0.109325		Mentoring partners are supported in taking time for mentoring	3.94444	4	4.11111
% change 2019 to 2020		0.224128	0.224602	0.256496	0.195942	0.194598	0.364244	0.274238	0.135648	0.0776637	0.14411	0.0526316	0.0111455	0.0179426	0.0556916	0.0823529	0.150009		Technology and knowledge resources that promote and support mentoring are accessible, up-to-date, and put to use	3.83333	3.3	4.33333
% change 2018 to 2020		-0.0311005	0.144737	0.0641673	-0.0166556	0.00074129	-0.0251716	0.22488	0.110603	-0.0685805	0.0278638	-0.0283401	-0.00350877	0.0215703	-0.0283401	0.0322581	0.0242835		Mentoring as it is currently practiced clearly aligns with the organization's values	3.4375	3.8	4.44444
																			Mentoring is linked to leadership development	4.3125	4.4	4.44444
SD, Participants, prg end	2018	1.69604	1.52753	1.84006	2.05856	1.80961	1.64148	1.61898	1.6093	2.02716	2.01556	2.136	1.92029	1.73993	1.91927	1.89984	1.87505		Mentoring results are measured over time	4.125	4	3.11111
SD, Participants	2019	1.64988	1.91601	1.76502	1.73804	1.51614	1.38994	1.45766	1.864	2.18346	1.79991	1.38313	1.57245	1.55066	1.45116	1.36525	1.69329		Mentoring process improvements are timely	4.25	4.6	4.44444
SD, Participants	2020	1.33149	1.1386	1.12636	1.59118	1.39449	1.5842	1.32104	1.19556	1.63073	1.26535	1.81407	1.48118	1.48305	1.35622	1.33771	1.47594		Excellence in mentoring is recognized, rewarded, and celebrated	3.25	3.6	3.55556
																			People participate in mentoring relationships enthusiastically	3.75	4.7	3.55556
Median, Participants, prg end	2018	5	4	4	4	4	3.5	3	4	4	4	3	3.5	4	4	3.5	4		Mentors and mentees request additional opportunities to learn how to increase their mentoring effectiveness	3.8125	4.4	3.77778
Median, Participants	2019	4	3	3	3	4	3	4	4	3	4	3	4	4	4	4	4		Individual mentoring partnerships meet regularly	4.0625	4.5	3.77778
Median, Participants	2020	5	5	5	5	4	3	4	5	4	4	2	4	4	4	4	4		Mentors and mentees make time for mentoring a priority	3.875	4.2	3.66667
																			Overall	3.99907	4.22667	4.12593

## Sheet: Summary (Mentees)
Mentees
	n
	Baseline	1-year	2-year
Cohort 1	37	14	44
Cohort 2	16	13	n/a
	Mean culture score
	Baseline	1-year	2-year
Cohort 1	3.52793	4.4	3.75152
Cohort 2	4.0875	4.54359	n/a
	Year survey was administered
	Baseline	1-year	2-year
Cohort 1	2018	2019	2020
Cohort 2	2019	2020	n/a
Mean Ratings (the tables have the same data, just organized differently to create different charts)
	n	Organizational leaders actively promote individual and organizational learning	The organizational culture supports mentoring	Mentoring as practiced in the organization incorporates best-practice models of adult learning	The right people are in place to support, manage, and coordinate mentoring efforts	Mentoring partners are supported in taking time for mentoring	Technology and knowledge resources that promote and support mentoring are accessible, up-to-date, and put to use	Mentoring as it is currently practiced clearly aligns with the organization's values	Mentoring is linked to leadership development	Mentoring results are measured over time	Mentoring process improvements are timely	Excellence in mentoring is recognized, rewarded, and celebrated	People participate in mentoring relationships enthusiastically	Mentors and mentees request additional opportunities to learn how to increase their mentoring effectiveness	Individual mentoring partnerships meet regularly	Mentors and mentees make time for mentoring a priority	Overall Mean
Cohort 1 baseline	37	4.08108	3.78378	3.40541	3.89189	3.86486	3.08108	3.37838	4.16216	3.27027	3.62162	2.78378	3.18919	3.64865	3.45946	3.2973	3.52793
Cohort 1 1-year	14	4.92857	4.64286	4.14286	4.64286	4.28571	3.42857	4.28571	5.5	4.42857	4.57143	4.21429	4	4.64286	4.07143	4.21429	4.4
Cohort 1 2-year	44	4.52273	3.88636	3.79545	3.79545	3.5	3.20455	3.65909	4.88636	4.15909	4.04545	3.13636	3.31818	3.77273	3.22727	3.36364	3.75152
Cohort 2 baseline	16	4.6875	4.4375	4.4375	4.25	4.25	3.5	3.625	5	4	4.1875	3.4375	3.75	4.125	3.8125	3.8125	4.0875
Cohort 2 1-year	13	5	4.61538	4.61538	4.61538	3.76923	4	4.30769	5.76923	4.76923	4.46154	4.15385	4.84615	4.84615	4	4.38462	4.54359
	n	Organizational leaders actively promote individual and organizational learning	The organizational culture supports mentoring	Mentoring as practiced in the organization incorporates best-practice models of adult learning	The right people are in place to support, manage, and coordinate mentoring efforts	Mentoring partners are supported in taking time for mentoring	Technology and knowledge resources that promote and support mentoring are accessible, up-to-date, and put to use	Mentoring as it is currently practiced clearly aligns with the organization's values	Mentoring is linked to leadership development	Mentoring results are measured over time	Mentoring process improvements are timely	Excellence in mentoring is recognized, rewarded, and celebrated	People participate in mentoring relationships enthusiastically	Mentors and mentees request additional opportunities to learn how to increase their mentoring effectiveness	Individual mentoring partnerships meet regularly	Mentors and mentees make time for mentoring a priority	Overall Mean
Cohort 1 baseline	37	4.08108	3.78378	3.40541	3.89189	3.86486	3.08108	3.37838	4.16216	3.27027	3.62162	2.78378	3.18919	3.64865	3.45946	3.2973	3.52793
Cohort 2 baseline	16	4.6875	4.4375	4.4375	4.25	4.25	3.5	3.625	5	4	4.1875	3.4375	3.75	4.125	3.8125	3.8125	4.0875
Cohort 1 1-year	14	4.92857	4.64286	4.14286	4.64286	4.28571	3.42857	4.28571	5.5	4.42857	4.57143	4.21429	4	4.64286	4.07143	4.21429	4.4
Cohort 2 1-year	13	5	4.61538	4.61538	4.61538	3.76923	4	4.30769	5.76923	4.76923	4.46154	4.15385	4.84615	4.84615	4	4.38462	4.54359
Cohort 1 2-year	44	4.52273	3.88636	3.79545	3.79545	3.5	3.20455	3.65909	4.88636	4.15909	4.04545	3.13636	3.31818	3.77273	3.22727	3.36364	3.75152
Percent change
Cohort 1
baseline to 1-year		0.207663	0.227041	0.216553	0.192956	0.108891	0.112782	0.268571	0.321429	0.354191	0.26226	0.51387	0.254237	0.272487	0.176897	0.278103	0.247191
1-year to 2-year		-0.0823452	-0.162937	-0.0838558	-0.182517	-0.183333	-0.0653409	-0.146212	-0.11157	-0.0608504	-0.115057	-0.255778	-0.170455	-0.187413	-0.207337	-0.201849	-0.147383
overall (baseline to 2-year)		0.108218	0.0271104	0.114538	-0.024779	-0.0944056	0.0400718	0.0830909	0.173996	0.271788	0.117028	0.126655	0.0404468	0.0340067	-0.0671165	0.0201192	0.0633764
Cohort 2
baseline to 1-year		0.0666667	0.0400867	0.0400867	0.0859729	-0.113122	0.142857	0.188329	0.153846	0.192308	0.065442	0.208392	0.292308	0.174825	0.0491803	0.150063	0.111582

## Sheet: 2018 data
Means																																4.34545	3.85455	3.61818	4.05455	3.89091	3.32727	3.39623	4.20755	3.5283	3.81132	2.92453	3.35849	3.69811	3.64151	3.4717
SD																																1.67958	1.64095	1.79664	1.69967	1.4696	1.73556	1.55609	1.55077	1.87986	1.85801	1.75598	1.55077	1.79796	1.67094	1.76612
Median																																5	4	4	4	4	3	4	4	3	4	3	3	4	3.5	3
	record_id	redcap_survey_identifier	mca_culture_survey_mentees_timestamp	mentor_type	todaysdate	mca01	mca02	mca03	mca04	mca05	mca06	mca07	mca08	mca09	mca10	mca11	mca12	mca13	mca14	mca15	mca16	mca17	mca18	mca19	mca20	mca21	mca22	mca23	mca24	mca25	mca26	cult_a2	cult_a4	cult_a5	cult_b6	cult_b8	cult_b9	cult_i12	cult_i15	cult_ii19	cult_ii20	cult_iv28	cult_v31	cult_v34	cult_v35	cult_viii49	mentor	date	id
Mentee	2	baseline	2018-10-18 05:01:00			7	7	7	5	4	4	3	3	3	7	6	6	6	4	4	6	3	7	3	3	4	2	5	3	5	1	3	2	2	4	4	1	4	5	4	4	1	3	2	5	4	Professor Paul Kelly	2020-01-17	CM061988
Mentee	4	baseline	2018-10-18 16:47:00			7	7	7	7	7	7	7	7	7	7	7	7	7	7	7	6	7	6	6	6	5	6	4	5	6	6	5	5	4	5	5	3	4	5	3	4	3	4	4	3	4	Professor Trevor Kaile	2020-10-12	MJ061986
Mentee	5	baseline	2018-10-22 06:21:00			4	6	5	6	5	6	6	4	6	6	7	6	5	6	7	7	7	7	7	5	6	7	7	6	7	6	1	2	1	1	1	1	1	1	1	1	1	2	2	2	3	Prof Atadzhanov	2015	EJ121977
Mentee	6	baseline	2018-10-22 06:26:00			7	7	7	6	6	7	7	6	7	7	7	7	6	6	7	7	7	7	7	6	7	7	7	6	7	7	5	4	4	4	4	4	3	4	3	4	3	4	4	3	4	Paul Kelly	2020-01-16	BR061980
Mentee	7	baseline	2018-10-22 07:06:00			6	6	6	4	5	5	5	6	6	6	6	7	7	6	7	7	7	7	7	6	7	6	6	7	6	7	5	5	5	5	4	4	4	4	4	4	4	4	5	2	2	Dr. Peter Julius	September, 2015	RF071984
Mentee	8	baseline	2018-10-22 07:04:00			4	7	4	4	7	7	4	3	3	7	7	6	7	7	6	6	6	5	5	5	3	7	7	4	7	6	4	6	5	3	2	6	5	4	4	5	4	4	7	5	5	Professor Kelly, UNZA SOM	2020-10-17	EA771984
Mentee	9	baseline	2018-10-22 07:09:00			7	7	7	6	5	6	6	7	6	7	7	7	7	7	6	6	6	7	6	6	7	6	7	6	7	5	5	2	2	2	3	1	1	6	6	6	1	2	2	3	2	Dr Peter Julius	2020-01-17	JM031983
Mentee	10	baseline	2018-10-22 07:07:00			4	4	4	6	4	3	4	4	4	4	4	5	4	4	5	5	5	5	5	4	4	5	5	5	5	5	4	4	4	4	4	2	2	4	4	4	2	2	2	4	4	Professor Trevor Kaile	2020-08-11	EH111988
Mentee	13	baseline	2018-10-22 07:25:00			6	6	7	6	5	7	7	6	7	7	7	7	7	7	7	7	7	7	7	7	7	7	6	6	7	7	5	5	5	5	5	3	5	5	5	5	3	5	4	5	5	Dr Omar Siddiqi	2020-03-17	GL121988
Mentee	15	baseline	2018-10-22 07:47:00			7	7	7	7	6	6	6	6	6	7	7	6	6	6	6	6	6	6	6	6	6	6	6	6	7	6	5	4	4	5	5	5	3	4	3	3	1	2	2	4	5	Prof. FM Goma	2020-08-13	ES101984
Mentee	16	baseline	[not completed]
Mentee	17	baseline	2018-10-22 08:53:00			5	6	4	6	6	4	4	5	6	6	6	4	5	6	6	6	6	6	6	6	4	6	5	5	6	5	5	4	3	3	3	3	4	4	2	2	2	3	2	2	2	Dr Peter Julius	2020-10-16	EA081978
Mentee	18	baseline	2018-10-22 09:02:00			4	7	4	4	4	1	1	2	4	5	1	2	1	2	2	2	2	2	2	2	5	2	2	2	4	1	1	1	1	1	1	1	1	1	1	1	1	1	1	1	1	Dr. P. Julius	2016-01-06	ES031985
Mentee	19	baseline	2018-10-22 10:58:00			6	7	6	6	6	7	6	6	5	7	6	6	6	6	5	6	6	7	6	6	6	6	6	6	6	6	5	5	6	7	6	5	6	7	7	7	5	5	7	7	6	Prof. Paul Kelly	2020-09-07	KS021971
Mentee	20	baseline	[not completed]			7	7	7	7	7	7	7	7	7	7	7	7	7	7	0	0	0	7	0	7	7	7	7	7	7	7	4	7	7	7	7	7	7	7	3	4	4	4	7	7	7
Mentee	21	baseline	[not completed]			4	7	5	5	6	4	3	3	3	7	6	6	6	6	6	6	6	5	5	4	5	6	5	5	4	3
Mentee	22	baseline	2018-10-29 05:37:00			4	6	6	6	4	2	6	6	4	6	4	6	6	3	4	6	6	6	3	3	6	2	2	4	4	2	2	4	4	4	4	2	2	4	2	2	2	4	2	2	2	Lungwani Muungo;Derrick Munkombwe; Angela Bwalya	2012	NR041984
Mentee	23	baseline	2018-10-30 09:40:00			6	6	7	5	5	4	5	4	4	4	5	5	5	5	5	5	5	4	4	3	4	4	5	5	5	5	5	5	5	6	5	4	4	5	4	4	5	5	4	3	3	Prof. Fastone M. Goma	2020-01-15	Nd121983
Mentee	24	baseline	2018-10-23 03:59:00			7	7	5	7	7	7	7	7	7	7	7	7	7	6	7	6	7	7	7	7	7	7	7	7	7	6	7	7	7	7	4	6	7	7	7	7	7	7	7	5	7	Principal SUP- Professor Magret Maibolwa and the Co Sup is Ms Seabean Mayimbo	2020-06-18	ja121973
Mentee	25	baseline	2018-10-23 10:24:00			4	4	4	2	4	4	2	2	4	2	4	4	2	2	2	2	2	4	2	4	2	2	2	2	2	2	4	4	1	1	4	1	1	4	1	4	1	1	4	1	1	Ms Ruth Wahila	2012	MA011980
Mentee	26	baseline	2018-10-23 11:28:00			6	7	7	6	7	7	6	5	4	7	7	5	6	4	7	7	5	5	4	3	7	6	5	4	6	7	1	1	2	4	4	2	4	2	5	3	6	4	4	3	3	Pheobe Bwembya	2020-11-17	Gc051989
Mentee	29	baseline	2018-10-24 17:52:00			6	6	4	4	4	3	4	5	2	5	5	6	5	4	6	6	4	4	5	3	4	5	2	2	4	7	6	6	4	3	3	3	2	4	2	3	2	2	3	1	1	wilbroad mutale	2020-08-17	PE101978
Mentee	30	baseline	[not completed]
Mentee	31	baseline	2018-10-29 09:47:00			7	6	6	6	7	7	4	5	6	6	6	6	6	6	6	6	6	6	4	6	7	6	5	5	6	7	7	1	1	5	6	5	6	6	3	5	4	3	4	5	5	Dr Simbarashe Chitanga	2020-10-17	DE011992
Mentee	32	baseline	2018-10-30 08:29:00			7	6	6	6	6	5	6	6	6	7	6	6	7	6	6	6	5	6	7	7	7	5	5	7	6	6	6	5	5	5	2	1	2	2	2	4	2	3	7	3	3	Dr Chitanga	2020-10-15	FD031990
Mentee	33	baseline	2018-10-25 09:50:00			7	7	7	7	7	7	7	7	7	7	7	7	7	7	7	7	7	7	6	6	7	7	6	6	7	5	6	6	6	5	5	5	4	4	4	5	5	5	5	5	5	Dr Patricia Katowa-Mukwato	2020-02-17	MM111978
Mentee	34	baseline	2018-10-26 01:32:00			7	7	7	7	7	7	7	7	7	7	7	7	7	7	7	7	7	7	7	7	7	7	7	7	7	7	4	4	4	4	4	1	4	4	4	4	4	4	4	4	5	Dr Sody Munsaka	2020-09-16	GD111986
Mentee	35	baseline	2018-10-26 08:10:00			4	4	4	4	3	4	4	3	1	4	3	4	4	4	4	3	3	3	1	1	3	1	1	1	2	1	1	1	1	4	4	1	4	4	1	1	1	4	1	4	1	Prof. P. Musonda, Dr W. Mutale & Dr H. Halwiindi	2020-07-17	BB101984
Mentee	36	baseline	2018-10-28 01:35:00			7	7	7	7	7	7	7	7	7	7	6	7	7	7	7	7	7	7	7	0	7	7	7	6	7	7	6	6	4	4	4	2	3	6	6	6	4	2	2	4	4	Dr Patricia Katowa- Mukwato	2020-03-16	MR071971
Mentee	37	baseline	2018-10-28 18:18:00			5	6	6	4	3	2	2	3	3	1	1	1	2	1	2	1	1	4	1	4	4	4	1	1	1	3	1	1	1	4	4	1	1	4	4	4	2	1	4	4	1	Bellington Vwalika	2020-04-18	CR061980
Mentee	38	baseline	2018-10-29 05:12:00			6	6	4	4	6	5	5	4	3	4	4	4	4	4	4	5	5	4	4	4	4	4	4	4	5	5	1	1	1	1	2	1	1	5	7	7	1	1	2	5	5	kayamba violet/ peter julius	2020-01-17	dm081986
Mentee	41	baseline	2018-10-29 06:25:00			6	7	6	6	7	6	6	7	7	6	6	6	6	6	5	6	7	6	6	6	5	6	7	6	6	7	6	5	6	6	6	4	5	6	5	5	4	4	4	4	4	Dr Goeffrey Kwenda	2020-09-15	ms041958
Mentee	42	baseline	[not completed]			4	6	7	7	5	6	5	6	5	4	3	3	3	4	7	6	6	6	4	5	4	5	5	4	5	3	5	4	2	5	4	2	2	2	2	2	1	2	7	4	3
Mentee	43	baseline	2018-10-29 08:13:00			7	6	7	7	7	6	6	6	7	5	7	7	7	6	7	7	7	7	7	6	7	7	6	5	7	7	2	2	1	2	2	6	3	4	2	1	1	1	1	3	2	Prof Margaret Maimbolwa	2020-12-16	FD031964
Mentee	44	baseline	[not completed]
Mentee	45	baseline	2018-10-29 09:29:00			7	6	6	5	4	5	5	4	0	4	6	5	5	5	5	4	5	0	4	0	0	7	6	3	5	6	4	1	2	1	1	2	1	2	1	1	3	4	3	3	2	Dr Sody Munsaka	2020-08-18	CG081979
Mentee	46	baseline	2018-10-29 09:58:00			5	7	5	3	4	2	5	2	3	5	4	4	3	4	5	5	4	5	5	3	6	4	6	4	5	2	2	4	3	4	4	3	3	4	1	1	1	3	7	2	1	Brown Kamanga	2020-03-16	mp121989
Mentee	47	baseline	2018-10-30 06:17:00			6	6	0	5	5	7	6	6	0	6	5	0	6	0	4	5	4	7	0	0	5	0	0	5	5	5	5	5	1	4	5	5	4	3	1	4	4	3	3	5	5	Dr Munsaka	01/2017m	MB07
Mentee	48	baseline	2018-10-31 07:21:00			4	4	4	3	3	3	4	4	4	5	5	4	4	3	4	4	4	4	3	3	3	3	3	3	3	3	4	4	3	3	3	2	2	2	2	2	2	2	2	2	2	Mwanahamuntu	2020-05-18	JM021969
Mentee	49	baseline	2018-10-31 14:37:00			4	6	7	7	7	0	6	6	6	7	6	6	6	4	7	7	7	7	7	4	7	7	7	7	7	7	5	2	4	2	4	4	5	5	1	1	1	5	2	1	1	Prof M. Maimbolwa	2010	EJ081976
Mentee	50	baseline	2018-11-01 03:07:00			7	7	7	7	7	6	6	7	6	6	5	6	7	7	7	7	7	7	6	6	6	5	6	6	7	2	4	5	5	4	5	5	5	4	4	4	5	3	2	2	2	Dr. Nzala Selestin, Dr. Mulundu Gina	2020-10-17	LA131985
Mentee	51	baseline	[not completed]
	record_id	redcap_survey_identifier	mca_culture_survey_facilitators_timestamp			mca01	mca02	mca03	mca04	mca05	mca06	mca07	mca08	mca09	mca10	mca11	mca12	mca13	mca14	mca15	mca16	mca17	mca18	mca19	mca20	mca21	mca22	mca23	mca24	mca25	mca26	cult_a2	cult_a4	cult_a5	cult_b6	cult_b8	cult_b9	cult_i12	cult_i15	cult_ii19	cult_ii20	cult_iv28	cult_v31	cult_v34	cult_v35	cult_viii49	mentee_contactinfo	id	mca_culture_survey_facilitators_complete
Participant	1	Baseline, pre workshop, facilitators	June 2018			6	6	6	6	6	6	7	4	5	5	5	6	6	6	5	6	6	6	4	5	6	6	5	2	6	6	5	5	5	4	3	5	4	4	1	1	1	1	1	1	1	Therese Chikoyela Longe Kamba Pharath Hamawbulu Sam B. Phiri Shirey Chifofo Nanth Simfulhist	1234	2
Participant	2	Baseline, pre workshop, facilitators	June 2018			6	6	6	4	4	4	4	5	6	6	6	6	5	5	5	6	6	6	5	5	7	4	6	4	4	6	5	2	2	2	2	2	3	5	2	5	2	5	2	2	2	Edford Sinkala 2007 Violet Kayamba 2010 Bright Nsolcolo 2015 Malambo Rudbumu 2016 Mpala Mwanza 2010 Ellen Besa 2015 Rumnta Rucnimba 2017 Kanta Chandwe 2017	LM061961	2
Participant	3	Baseline, pre workshop, facilitators	June 2018			4	5	6	4	5	5	5	5	6	6	5	5	6	6	6	5	3	6	5	5	5	5	5	5	6	5	5	5		3	4	5	4	5	5		4	4	5	5	5	Moses Sakala sakalamoses@gmail.com 2017 Katayi Kazimbaya katmwi@yahoo.com 2016 Sepiso Masenga sepisomagenga@yahoo.com 2016 Hector Chiboola hectorchiboola@yahoo.com 2015 Pascal Polepole poleman1981@gmail.com 2015 Christopher Phiri cnewtonp84@gmail.com 2015 Chishimba Katema blaziejc@yahoo.com 2015	ES012177	2
Participant	4	Baseline, pre workshop, facilitators	June 2018			7	7	7	7	7	7	7	6	7	7	7	5	7	5	7	7	7	4	5	4	6	4	4	4	7	2	3	2	3	3	3	3	3	3	3	3	3	3	3	3	3	Samson Chisele chiseles@gmail.com 2000 Andrew Kumweuda akumweuda@hotmail.com 2012 Shalin George shalin.geivge@yahoo.com 2001 Ketty Lubeya mwansaketty@gmail.com 2012 Mukatmu Munabula bomukati@gmail.com 2008 Kenneth Chanda thekencha@gmail.com 2010 Mercy Imakando mercyimakando@gmail.com 2013	None Provided	0
Participant	5	Baseline, pre workshop, facilitators	June 2018			5	6	6	5	5	5	5	5	4	5	5	5	5	5						4	5	4	4	5	5	3	6	4	4	3	3	3	4	5	4	4	3	3	3	3	3	Peter Julius Mar 2017 Peter Simoonga Sep 2015 Marah Simakando Sep 2014 Angela Sinyani Sep 2011 Mildred Zulu Sep 2015 Rebecca Tembo Sep 2015 Zifa Nguriva Sep 2015	Trevor2018	2
Participant	6	Baseline, pre workshop, facilitators	June 2018			6	5	7	7	5	7	6	7	7	6	6		7	6	7	6	5	7	7	6	7	7	6	5	6	6	7	6	5	5	5	5	5	6	6	6	4	4	5	4	3		EO051965	0
Participant	7	Baseline, pre workshop, facilitators	June 2018			7	5	6	5	5	7	6	5	5	6	5	5	6	5	6	6	6	5	5	6	6	7	6	5	6	5	3	3	4	4	3	3	3	3	3	4	2	3	4	2	1		HOL222	2
Participant	8	Baseline, pre workshop, facilitators	June 2018			6	5	6	6	4	5	5	4	6	5	5	6	6	5	6	6	5	6	6	5	6	5	5	4	5	5	7	6	6	4	4	4	3	3	3	3	3	3	3	3	3		P41194	2
Participant	9	Baseline, pre workshop, facilitators	June 2018			5	7	6	5	6	6	6	6	6	6	6	6	6	5	6	6	6	6	5	4	7	6	5	5	0	7	4	3	1	1	1	1	4	4	1	1	1	4	4	1	1	Lloyd Mulenga lbmulenga@yahoo.com 2016 Violet Kayamba viojole@yahoo.com 2016 Freeman Chabala wagadfreeman86@gmail.com 2016 Aggrey Mweemba aggreymweemba@gmail.com 2016 Benson Hamooya benmalambo@gmail.com 2016 Cheelo Chilala chilala.cheelo@yahoo.com 2015 Katayi Kazimbaya katayi.kazimbaya@cidrz.org 2016	EA121975	2
	record_id	redcap_survey_identifier	mca_culture_survey_mentoring_fellows_timestamp			mca01	mca02	mca03	mca04	mca05	mca06	mca07	mca08	mca09	mca10	mca11	mca12	mca13	mca14	mca15	mca16	mca17	mca18	mca19	mca20	mca21	mca22	mca23	mca24	mca25	mca26	cult_a2	cult_a4	cult_a5	cult_b6	cult_b8	cult_b9	cult_i12	cult_i15	cult_ii19	cult_ii20	cult_iv28	cult_v31	cult_v34	cult_v35	cult_viii49	imp_eff_ment	doc_princ_lead	eff_comm_strat
Participant	1	Baseline, pre workshop, fellows	June 2018			6	6	6	6	5	7	5	5	6	5	5	5	5	4	6	5	5	6	6	4	6	5	5	4	5	6	3	3	4	4	3	3	4	5	4	3	4	4	4	2	4		1	2
Participant	2	Baseline, pre workshop, fellows	June 2018			7	7	6	7	6	7	7	6	6	6	6	6	5	5	6	7	7	7	6	6	6	4	4	4	5	6	4	4	3	4	3	4	4	4	3	3	3	4	5	3	3	2	1	2
Participant	3	Baseline, pre workshop, fellows	June 2018			6	6	6	4	4	5	4	4	4	4	4	5	5	4	5	4	4	5	3	3	4	5	4	3	5	6	3	3	3	5	3	1	1	1	1	1	1	1	1	1	1	2	1	2
Participant	4	Baseline, pre workshop, fellows	June 2018			6	6	6	6	6	3	4	4	6	5	4	4	3	4	7	7	5	6	5	4	4	4	5	6	5	3	5	5	5	6	4	2	5	5	4	4	1	1	4	4	4	2	2	2
Participant	5	Baseline, pre workshop, fellows	June 2018			6	5	6	5	4	4	3	3	5	4	4	4	5	3	6	6	6	5	6	6	2	4	4	4	3	2	4	3	3	3	2	2	4	3	3	3	1	3	3	4	3	2	2	2
Participant	6	Baseline, pre workshop, fellows	June 2018			5	5	5	4	4	5	5	3	0	2	2	2	2	2	4	4	4	4	4
Participant	7	Baseline, pre workshop, fellows	June 2018			6	5	5	4	5	4	4	4	4	5	5	6	6	5	7	7	6	6	6
Participant	8	Baseline, pre workshop, fellows	June 2018			6	6	7	6	6	6	4	4	4	5	5	5	5	5	5	5	5	6	5	5	5	5	5	5	5	4	4	5	5	4	4	5	5	7	4	5	5	5	5	5	5	2	2	2
Participant	9	Baseline, pre workshop, fellows	June 2018			6	6	4	6	3	5	4	4	5	6	6	7	5	6	5	5	6	6	4	6	6	3	3	4	2	1	4	3	3	5	4	6	4	3	1	1	2	4	5	4	3	2	1	1
Participant	10	Baseline, pre workshop, fellows	June 2018			6	6	5	6	6	7	6	5	6	6	7	7	7	6	6	7	6	7	6	5	7	6	7	7	6	4	5	5	7	5	5	6	5	7	7	7	6	6	7	7	7	2	3	2
	record_id	redcap_survey_identifier	mca_culture_survey_2018_facilitators_and_participa_timestamp	role; 1= facilitator; 2 = participant	mca01	mca02	mca03	mca04	mca05	mca06	mca07	mca08	mca09	mca10	mca11	mca12	mca13	mca14	mca15	mca16	mca17	mca18	mca19	mca20	mca21	mca22	mca23	mca24	mca25	mca26	cult_a2	cult_a2	cult_a4	cult_a5	cult_b6	cult_b8	cult_b9	cult_i12	cult_i15	cult_ii19	cult_ii20	cult_iv28	cult_v31	cult_v34	cult_v35	cult_viii49	principles	communication	diversity
Participant	1	Baseline, post workshop	(no timestamp - paper survey, 10/25/18)																												7	7	4	4	5	4	5
Participant	2	Baseline, post workshop	(no timestamp - paper survey, 10/25/18)																												7	7	6	6	6	6	5
Participant	3	Baseline, post workshop	(no timestamp - paper survey, 10/25/18)																												6	6	2	4	3	3	3	5	3	3	3	3	5	5	5	3
Participant	4	Baseline, post workshop	(no timestamp - paper survey, 10/25/18)																												6	6	4	5	4	3	4	3	6	7	4	3	3	3	4	4
Participant	5	Baseline, post workshop	(no timestamp - paper survey, 10/25/18)																												5	5	5	6	7	6	6	6	6	7	7	7	7	6	6	6
Participant	6	Baseline, post workshop	(no timestamp - paper survey, 10/25/18)																												5	5	4	4	7	4	4	3	3	1	7	1	6	3	7	7
Participant	7	Baseline, post workshop	(no timestamp - paper survey, 10/25/18)																												7	7	4	4	4	3	3	3	4	4	4	2	2	3	2	4
Participant	8	Baseline, post workshop	(no timestamp - paper survey, 10/25/18)																												3	3	3	2	4	4	3	3	5	4	6	4	2	4	4	2
Participant	9	Baseline, post workshop	(no timestamp - paper survey, 10/25/18)																												7	7	7	7	7	7	6	1	7	7	7	7	7	7	6	7
Participant	10	Baseline, post workshop	(no timestamp - paper survey, 10/25/18)																												7	7	7	7	7	7	7	6	7	6	6	6	6	7	7	7
Participant	11	Baseline, post workshop	(no timestamp - paper survey, 10/25/18)																												3	3	3	3	3	3	3	4	3	4	4	1	3	4	3	3
Participant	12	Baseline, post workshop	(no timestamp - paper survey, 10/25/18)																												3	3	3	2	2	2	2	4	4	1	1	1	4	4	4	4
Participant	13	Baseline, post workshop	(no timestamp - paper survey, 10/25/18)																												2	2	3	2	2	2	3	1	3	3	3	2	2	2	2	3
Participant	14	Baseline, post workshop	(no timestamp - paper survey, 10/25/18)																												5	5	4	5	7	5	5	5	4	4	5	4	4	4	4	3
Participant	15	Baseline, post workshop	2018-11-06 11:07:00																												3	3	3	1	1	1	1	2	3	1	1	1	1	1	1	1
Participant	16	Baseline, post workshop	2018-11-14 13:42:00																												5	5	5	5	5	5	5	5	5	5	4	3	3	3	3	3
Participant	17	Baseline, post workshop	2018-11-29 03:00:00																												4	4	1	1	1	1	1	1	1	3	1	1	1	1	1	1
Participant	18	Baseline, post workshop	2019-01-16 11:38:00																												3	3	4	5	4	5	3	3	5	6	5	6	4	4	6	4
					Mean, Participants, prg end																											4.88889	4	4.05556	4.38889	3.94444	3.83333	3.4375	4.3125	4.125	4.25	3.25	3.75	3.8125	4.0625	3.875
					SD, Participants, prg end																											1.69604	1.52753	1.84006	2.05856	1.80961	1.64148	1.61898	1.6093	2.02716	2.01556	2.136	1.92029	1.73993	1.91927	1.89984
					Median, Participants, prg end																											5	4	4	4	4	3.5	3	4	4	4	3	3.5	4	4	3.5
[truncated: 11 more columns]

## Sheet: 2019 data
Means																																4.39623	4.18868	3.92453	4.07547	3.84906	3.15094	3.66038	4.79245	3.92453	4.13462	3.45283	3.79245	4.13208	3.84906	3.86792
SD																																1.80502	1.89395	1.81034	1.84134	1.60655	1.78459	1.7477	1.91674	2.04523	2.01941	1.63183	1.70856	1.54233	1.83669	1.8085
Median																																4	5	4	4	4	3	4	5	4	4	4	4	4	4	4
	record_id	redcap_survey_identifier	mca_culture_survey_mentees_timestamp	mentor_type	todaysdate	mca01	mca02	mca03	mca04	mca05	mca06	mca07	mca08	mca09	mca10	mca11	mca12	mca13	mca14	mca15	mca16	mca17	mca18	mca19	mca20	mca21	mca22	mca23	mca24	mca25	mca26	cult_a2	cult_a4	cult_a5	cult_b6	cult_b8	cult_b9	cult_i12	cult_i15	cult_ii19	cult_ii20	cult_iv28	cult_v31	cult_v34	cult_v35	cult_viii49	mentor	date	id
Mentees Cohort 1	3	1-year follow-up	2019-12-17 03:18:00		2019-12-17	6	7	4	6	6	5	7	7	4	7	7	6	7	6	6	7	5	5	0	4	7	7	0	4	5	0	6	6	5	6	4	4	5	6	4	2	3	5	4	1	5	Christian Chinyere Ezeala	2020-02-18	GE121977
Mentees Cohort 1	11	1-year follow-up	2020-01-13 01:55:00		2020-01-13	7	7	5	7	6	5	7	7	6	7	7	6	6	7	7	7	5	7	4	4	4	5	5	6	7	1	7	1	1	4	4	1	1	4	4	1	4	1	4	4	4	Dr sody Munsaka	2020-12-14	MC011984
Mentees Cohort 1	12	1-year follow-up	2020-02-03 08:56:00		2020-02-03	5	7	7	7	7	7	7	7	7	7	7	7	7	7	7	7	5	7	7	7	7	5	7	7	7	7	1	1	1	1	1	1	5	5	3	1	1	1	6	1	5	Dr Sody Munsaka	2020-05-14	5061981
Mentees Cohort 1	14	1-year follow-up	2019-12-16 23:24:00		2019-12-17	6	7	7	6	7	5	7	7	7	7	7	6	7	7	7	7	7	7	7	6	5	7	7	5	7	7	4	4	3	3	7	1	1	2	1	6	1	1	2	3	1	Prof B. Vwalika	2020-08-13	AD171982
Mentees Cohort 1	27	1-year follow-up	[not completed]		2019-12-20
Mentees Cohort 1	28	1-year follow-up	2020-01-13 03:58:00		2020-01-13	6	7	7	7	7	6	7	7	7	7	7	7	7	7	7	7	7	7	7	7	7	5	7	6	7	7	7	7	4	6	5	2	7	7	4	7	4	4	7	6	5	Dr. Geoffrey Kwenda	2020-11-14	JK071989
Mentees Cohort 1	39	1-year follow-up	2020-01-16 05:12:00		2020-01-16	7	7	6	7	7	7	7	7	6	7	7	7	7	7	7	7	7	7	6	6	7	7	7	0	7	7	6	5	6	7	7	5	5	7	7	7	6	6	7	6	6	Prof. Samson Mukaratirwa	2020-03-17	MM051992
Mentees Cohort 1	40	1-year follow-up	2020-01-03 03:00:00		2020-01-03	6	4	6	5	4	5	4	4	5	5	6	4	4	4	5	4	4	5	6	5	0	6	5	6	6	4	2	3	4	3	3	3	3	4	4	4	6	4	4	1	1	Dr. Nzooma Mataa Shimaponda	2020-10-15	DF031984
Mentees Cohort 1	52	1-year follow-up	[not completed]		2019-12-17	6	7	6	6	5	5	3	3	3	2	2	2	3	3	5	5	4	2	2	2	2	4	3	2	4	1	3	3	2	2	2	1	2	2	2	1	2	2	1	1	1
Mentees Cohort 1	53	1-year follow-up	2019-12-20 02:13:00		2019-12-20	7	7	7	4	4	3	6	6	6	6	6	6	6	4	7	7	6	4	2	2	5	4	6	4	4	6	4	5	5	2	4	6	4	7	7	6	6	4	4	4	5	Prof Goma	2020-09-16	Aj091984
Mentees Cohort 1	54	1-year follow-up	2019-12-24 04:44:00		2019-12-24	7	7	7	7	7	0	7	7	7	4	4	7	7	7	7	7	7	7	7	7	4	7	0	7	7	0	7	7	7	7	4	7	4	7	4	7	4	7	4	7	7	Dr Patricia Katowa-Mukwato	April, 2017	EA071977
Mentees Cohort 1	55	1-year follow-up	[not completed]		2020-01-07				3
Mentees Cohort 1	56	1-year follow-up	2020-01-07 10:55:00		2020-01-07	5	7	6	6	7	7	7	5	6	7	7	6	6	7	7	7	7	6	7	6	7	6	7	6	6	7	6	5	5	5	5	5	5	5	4	5	5	5	6	6	6	Mwansa Ketty Lubeya	2017-03-03	SB121985
Mentees Cohort 1	57	1-year follow-up	2020-01-08 11:36:00		2020-01-08	4	6	5	6	4	2	1	6	4	5	5	6	7	3	7	5	4	5	4	3	5	4	2	2	3	1	2	4	4	5	6	1	4	7	7	6	6	5	5	3	2	Prof F M Goma	2020-09-16	CB011987
Mentees Cohort 1	58	1-year follow-up	2020-01-13 03:46:00		2020-01-13	7	7	7	7	0	0	7	7	0	7	7	7	7	7	7	7	0	7	0	0	0	7	0	0	0	0	7	7	4	7	4	4	7	7	4	4	4	4	4	7	7	Dr J. M. Zulu and Dr. B . Sikateyo	2020-01-14	NM031984
Mentees Cohort 1	59	1-year follow-up	2020-01-14 01:03:00		2020-01-14	7	7	7	4	4	4	7	7	4	7	7	7	7	7	7	7	7	7	7	4	4	7	7	4	4	7	7	7	7	7	4	7	7	7	7	7	7	7	7	7	4	PROFESSOR FASTONE M. GOMA	JUNE, 2018	NM071977
Mentees Cohort 1	60	1-year follow-up	[not completed]		2020-02-09	7	7	6	7	7	5	6	5	4	7	5	5	6	5	5	5	4	4	5	5	6	4	4	4	4	4
	record_id	redcap_survey_identifier	mca_culture_survey_2018_facilitators_and_participa_timestamp	role; 1= facilitator; 2 = participant		mca01	mca02	mca03	mca04	mca05	mca06	mca07	mca08	mca09	mca10	mca11	mca12	mca13	mca14	mca15	mca16	mca17	mca18	mca19	mca20	mca21	mca22	mca23	mca24	mca25	mca26	cult_a2	cult_a4	cult_a5	cult_b6	cult_b8	cult_b9	cult_i12	cult_i15	cult_ii19	cult_ii20	cult_iv28	cult_v31	cult_v34	cult_v35	cult_viii49	importance	principles	communication
Participants Cohort 1	1	1-year follow-up	2019-12-18 10:50:00			6	6	7	5	6	7	6	5	6	6	6	4	4	5	7	5	5	7	6	5	6	7	6	5	6	6	3	3	3	2	3	1	2	2	2	3	3	5	4	5	4	2	3	3
Participants Cohort 1	2	1-year follow-up	2019-12-19 01:19:00			6	6	6	6	7	7	6	6	6	7	6	6	6	6	7	7	6	6	6	6	0	6	7	6	7	5	5	4	4	5	2	2	2	2	2	5	4	5	6	2	2	3	2	3
Participants Cohort 1	3	1-year follow-up	2019-12-19 03:41:00			4	6	6	6	6	7	7	6	6	7	7	7	7	7	7	7	6	6	6	6	6	6	6	6	6	5	6	6	6	5	5	5	5	6	6	6	6	6	6	5	5	3	3	3
Participants Cohort 1	4	1-year follow-up	2019-12-24 07:09:00			4	6	5	5	6	7	5	6	4	5	6	7	7	6	6	6	7	7	6	5	7	4	5	7	7	5	6	7	6	5	4	2	5	6	7	6	4	5	5	5	5	3	3	2
Participants Cohort 1	5	1-year follow-up	2020-01-02 04:13:00			7	6	7	6	6	6	6	7	6	6	6	6	6	6	7	7	6	7	6	6	7	6	6	6	7	4	5	5	5	7	7	6	6	7	6	6	4	6	5	6	6	3	3	3
Participants Cohort 1	6	1-year follow-up	2020-01-02 07:42:00			7	7	7	7	6	7	7	6	7	7	6	7	7	7	7	7	6	6	6	7	7	6	6	6	7	6	6	6	6	7	4	4	4	4	4	5	4	4	3	4	4		3	3
Participants Cohort 1	7	1-year follow-up	2020-01-02 09:52:00			6	5	5	6	6	6	6	6	6	6	6	5	6	6	5	6	6	6	6	6	6	6	6	5	6	5	2	3	3	2	4	3	2	2	1	6	1	4	5	3	4	2	2	3
Participants Cohort 1	8	1-year follow-up	2020-01-05 23:02:00			6	6	6	5	5	3	5	5	6	7	6	6	6	6	7	7	6	6	5	6	7	4	5	5	5	5	2	5	3	3	5	4	5	6	6	4	5	4	3	5	5	3	3	3
Participants Cohort 1	9	1-year follow-up	2020-01-06 00:52:00			5	5	3	3	3	3	5	6	3	6	4	7	6	6	5	5	6	6	2	4	7	3	3	3	5	3	3	3	2	4	5	2	2	5	5	4	4	2	2	6	3	2	3	2
Participants Cohort 1	10	1-year follow-up	2020-01-19 09:09:00			7	7	6	5	6	6	5	6	5	7	7	4	6	7	7	7	7	7	5	6	5	7	6	4	6	7	6	6	4	5	1	4	5	4	1	1	1	6	5	4	4	3	3	3
	record_id	redcap_survey_identifier	mentorship_competency_assessment_culture_survey_fo_timestamp	mentor_type	todaysdate	mca01	mca02	mca03	mca04	mca05	mca06	mca07	mca08	mca09	mca10	mca11	mca12	mca13	mca14	mca15	mca16	mca17	mca18	mca19	mca20	mca21	mca22	mca23	mca24	mca25	mca26	cult_a2	cult_a4	cult_a5	cult_b6	cult_b8	cult_b9	cult_i12	cult_i15	cult_ii19	cult_ii20	cult_iv28	cult_v31	cult_v34	cult_v35	cult_viii49
Mentees Cohort 2	1	baseline	[not completed]
Mentees Cohort 2	2	baseline	2019-12-17 00:21:00		2019-12-17	6	7	7	6	6	5	5	7	7	7	7	6	6	6	7	7	7	7	7	6	6	7	7	7	7	6	6	6	6	5	7	6	6	6	6	5	5	5	6	6	6
Mentees Cohort 2	3	baseline	2019-12-17 00:57:00		2019-12-17	6	7	5	4	4	3	6	5	4	4	3	5	5	3	5	5	6	6	4	4	4	3	4	4	5	3	4	2	2	4	4	3	1	7	7	7	2	4	4	2	2
Mentees Cohort 2	4	baseline	2020-01-01 13:15:00		2020-01-01	6	5	7	5	4	7	6	4	5	6	6	6	6	4	6	7	6	7	7	5	4	7	6	5	7	4	6	3	4	6	5	3	4	3	2	2	3	3	6	4	2
Mentees Cohort 2	5	baseline	2019-12-17 03:19:00		2019-12-17	7	7	7	7	7	7	7	6	6	7	7	7	7	7	7	7	7	7	7	6	6	6	6	7	7	5	5	6	5	6	5	5	5	6	5	6	6	5	5	5	5
Mentees Cohort 2	6	baseline	2019-12-17 03:57:00		2019-12-17	7	7	7	7	7	4	7	7	7	7	7	7	7	7	7	7	7	4	4	7	7	7	4	7	7	7	7	7	7	4	7	4	4	7	4	7	4	7	4	7	4
Mentees Cohort 2	7	baseline	2019-12-17 09:16:00		2019-12-17	7	7	6	6	6	5	6	5	5	6	5	7	7	6	6	6	6	7	6	6	6	6	3	5	6	6	6	5	4	3	3	6	4	7	4	4	4	5	4	2	7
Mentees Cohort 2	8	baseline	2019-12-18 02:20:00		2019-12-18	7	7	7	7	7	7	7	7	7	7	7	7	7	7	7	7	7	7	7	7	7	7	7	7	7	1	4	6	5	7	5	5	5	5	4	5	4	5	5	4	5
Mentees Cohort 2	9	baseline	[not completed]		2019-12-19	6	7	7	7	7	7	6	4	7	5	6	7	6	7	7	7	7	6	7	6	7	6	6	4	4	3
Mentees Cohort 2	10	baseline	2019-12-25 18:25:00		2019-12-26	7	7	7	7	6	5	4	4	7	7	7	7	5	7	7	7	6	6	6	7	0	5	5	6	7	0	5	6	5	4	4	1	4	6	4	5	4	5	4	4	5
Mentees Cohort 2	11	baseline	2019-12-29 01:11:00		2019-12-29	5	6	6	7	7	6	6	6	7	6	6	6	6	5	6	6	6	6	5	4	6	7	7	6	7	6	4	5	6	3	3	3	2	5	2	2	2	4	3	6	3
Mentees Cohort 2	12	baseline	2019-12-29 02:01:00		2019-12-29	7	6	6	0	4	7	4	7	0	7	5	5	5	6	6	7	6	7	7	7	7	7	0	5	6	0	2	2	1	2	4	1	1	1	1	1	4	2	4	1	1
Mentees Cohort 2	13	baseline	2020-01-05 06:12:00		2020-01-05	6	5	6	5	5	0	5	6	4	5	5	4	4	5	7	7	6	6	5	0	5	7	6	5	7	5	6	4	3	4	3	2	6	5	7	4	3	3	4	3	5
Mentees Cohort 2	14	baseline	2019-12-30 02:42:00		2019-12-30	6	4	5	4	4	7	3	4	5	4	4	4	4	4	6	6	3	6	4	4	7	4	4	4	4	2	1	2	2	2	2	2	1	5	1	2	1	1	1	1	1
Mentees Cohort 2	15	baseline	[not completed]
Mentees Cohort 2	16	baseline	2020-01-03 11:06:00		2020-01-03	7	6	7	7	7	7	7	7	5	5	6	6	5	7	7	7	6	6	6	6	6	7	7	7	6	7	5	5	6	4	6	4	4	4	5	5	2	4	4	6	6
Mentees Cohort 2	17	baseline	2020-01-10 02:13:00		2020-01-10	4	7	4	4	4	7	4	7	4	4	4	4	4	4	7	7	4	7	4	4	4	4	1	4	4	1	4	4	4	7	4	4	1	1	4	1	4	1	4	4	1
Mentees Cohort 2	18	baseline	[not completed]		2020-01-10
Mentees Cohort 2	19	baseline	[not completed]		2020-01-10
Mentees Cohort 2	20	baseline	[not completed]		2020-01-13
Mentees Cohort 2	21	baseline	2020-01-14 02:41:00		2020-01-14	6	6	6	6	6	6	6	6	6	6	6	6	6	6	6	6	6	6	6	6	6	6	6	6	6	6	5	5	6	5	4	6	6	6	6	6	6	4	5	4	6
Mentees Cohort 2	22	baseline	[not completed]		2020-01-14	6	6	6	6	6	5	4	4	5	7	6	6	6	6	6	6	6	6	0	6	6	5	6	5	5	6	5	3	5	2	2	1	4	6	2	5	1	2	3	2	2
	record_id	redcap_survey_identifier	mentoring_competency_assessment_culture_survey_timestamp			mca01	mca02	mca03	mca04	mca05	mca06	mca07	mca08	mca09	mca10	mca11	mca12	mca13	mca14	mca15	mca16	mca17	mca18	mca19	mca20	mca21	mca22	mca23	mca24	mca25	mca26	cult_a2	cult_a4	cult_a5	cult_b6	cult_b8	cult_b9	cult_i12	cult_i15	cult_ii19	cult_ii20	cult_iv28	cult_v31	cult_v34	cult_v35	cult_viii49	importance	principles	communication
Participants Cohort 2	1	baseline				5	5	5	4	4	4	3	3	4	6	6	6	5	5	6	6	6	6	3	4	4	4	4	4	4	3	1	1	1	2	2	1	2	3	3	3	2	2	2	2	2	2	2	2
Participants Cohort 2	2	baseline				6	5	5	5	3	4	2	2	3	3	3	4	3	4	5	4	3	3	4	2	3	3	3	3	5	4	4	2	2	3	4	3	4	3	1	4	3	3	4	5	4	2	2	1
Participants Cohort 2	3	baseline				6	7	7	6	6	5	7	7	7	7	6	6	6	6	7	7	6	6	6	6	6	6	6	3	7	6	4	5	5	4	1	1	4	5	4	5	1	5	5	4	4	2	2	3
Participants Cohort 2	4	baseline				5	6	6	5	3	3	1	1	1	1	1	1	1	1	1	1	1	1	1	1	1	1	1	1	1	1	6	6	6	5	4	4	4	4	7	4	3	4	3	4	6	1	1	1
Participants Cohort 2	5	baseline				4	4	5	0	0	4	4	4	5	4	4	4	4	4	5	5	5	5	4	4	4	0	4	4	0	0	4	2	2	3	2	2	2	3	3	4	4	4	2	2	2	1	1	2
Participants Cohort 2	6	baseline				6	6	5	4	4	5	4	5	4	6	4	4	5	4	4	4	3	5	3	4	4	4	3	3	5	3	4	1	1	1	1	1	1	7	1	1	1	1	1	4	5	2	1	2
Participants Cohort 2	7	baseline				5	5	4	4	5	5	5	5	5	4	4	4	4	4	5	5	5	6	4	4	5	5	4	3	4	3	1	1	1	1	3	4	2	1	1	1	1	1	1	1	1	2	1	1
Participants Cohort 2	8	baseline				3	3	3	2	2	1	2	1	2	3	2	1	2	2	2	3	1	2	2	2	2	2	2	2	3	1	3	3	1	2	1	1	1	3	1	1	2	1	3	1	3	1	2	1
Participants Cohort 2	9	baseline				5	3		4	7	6	7	4	6	7	7	6	6	4	6	7	5	6	6	3	4	7	7	5	6	3	2	1	2	1	3	1	2	7	6		3	2	7	2	1	2	3	2
Participants Cohort 2	10	baseline				5	5	4	3	1	5	2	3	3	3	3	3	4	3	4	4	4	4	3	3	3	3	4	3	4	2	4	5	4	5	4	3	3	7	7	7	4	5	4	5	4	2	1	2
Participants Cohort 2	11	baseline				5	5	5	4	4	4	6	5	5	5	5	4	4	5	5	4	5	5	5	4	3	5	5	4	4	2	4	3	3	3	4	3	4	3	3	3	3	3	4	4	4	1	1	1
Participants Cohort 2	12	baseline				5	5	4	4	4	5	4	4	4	4	4	4	4	4	5	5	4	4	3	3	4	3	4	4	4	3	2	2	3	3	3	3	4	2	3	3	4	4	4	4	4	2	2	2
Participants Cohort 2	13	baseline				3	4	5	3	3	4	2	3	4	5	5	4	4	5	4	5	4	4	4	3	4	5	5	4	5	2	6	6	6	5	4	3	5	5	2	2	2	3	4	3	3	2	1	2
					Mean, Participants																											3.86957	3.73913	3.43478	3.6087	3.30435	2.73913	3.30435	4.21739	3.56522	3.81818	3	3.69565	3.82609	3.73913	3.69565
					SD, Participants																											1.64988	1.91601	1.76502	1.73804	1.51614	1.38994	1.45766	1.864	2.18346	1.79991	1.38313	1.57245	1.55066	1.45116	1.36525
					Median, Participants																											4	3	3	3	4	3	4	4	3	4	3	4	4	4	4
[truncated: 13 more columns]

## Sheet: 2020 data
Means																																4.65789	4.18421	4.06579	4.06579	3.65789	3.47368	3.90789	5.01316	4.18421	4.19737	3.31579	3.68421	3.98684	3.53947	3.69737
SD																																1.54369	1.58704	1.727	1.76468	1.67452	1.62605	1.69502	1.65826	1.797	1.67033	1.72604	1.64005	1.75839	1.7125	1.60607
Median																																5	4.5	4	4	4	3.5	4	5	4	4	3	4	4	4	4
	record_id	redcap_survey_identifier	mca_culture_survey_mentees_timestamp	mentor_type	todaysdate	mca01	mca02	mca03	mca04	mca05	mca06	mca07	mca08	mca09	mca10	mca11	mca12	mca13	mca14	mca15	mca16	mca17	mca18	mca19	mca20	mca21	mca22	mca23	mca24	mca25	mca26	cult_a2	cult_a4	cult_a5	cult_b6	cult_b8	cult_b9	cult_i12	cult_i15	cult_ii19	cult_ii20	cult_iv28	cult_v31	cult_v34	cult_v35	cult_viii49	mentor	date	id
Mentees Cohort 1	61	2-year follow-up	2020-09-16 12:18:00		2020-09-16	6	5	7	6	5	5	4	5	5	4	3	5	5	3	7	7	7	0	3	3	7	3	3	3	5	2	5	3	3	4	5	3	3	5	5	4	1	3	3	5	4	Fastone Goma	2020-07-13	ES101984
Mentees Cohort 1	62	2-year follow-up	2020-09-23 04:31:00		2020-09-22	7	7	7	7	6	7	6	2	3	7	7	6	7	7	7	3	6	7	5	6	7	7	7	7	7	7	1	1	1	1	1	1	1	1	1	1	1	1	7	1	3	dr kayamba, prof kelly	2020-09-16	DM081986
Mentees Cohort 1	63	2-year follow-up	[not completed]		2020-09-17	7	6	6	6	6	7	5	6	6	7	7	5	7	7	6	6	6	6	7	6	6	5	5	5	5	6	5	5	5	5	5	3	5	6	6	6	2	5	5	3	5
Mentees Cohort 1	64	2-year follow-up	[not completed]		2020-09-17	7	6	4	5	6	7	6	6	0	7	7	5	5	6	6	6	6	7	5	0	7	5	5	5	5	4
Mentees Cohort 1	65	2-year follow-up	2020-09-17 04:46:00		2020-09-17	5	5	3	4	3	2	3	3	4	4	3	2	3	4	4	2	3	2	2	4	4	2	2	3	4	1	2	2	2	3	2	1	1	7	7	3	3	2	3	1	1	PETER JULIUS	2017	2020
Mentees Cohort 1	66	2-year follow-up	2020-09-17 07:24:00		2020-09-17	7	7	6	5	5	4	3	3	1	7	7	6	5	3	4	6	6	5	1	1	7	2	2	2	2	2	2	2	3	2	2	2	1	6	2	2	2	3	2	2	2	Professor Paul Kelly	2020-12-17	CM061988
Mentees Cohort 1	67	2-year follow-up	2020-09-17 08:03:00		2020-09-17	7	7	7	7	7	7	7	7	7	7	7	6	6	7	7	7	7	7	7	7	7	7	7	7	7	6	6	5	5	5	6	6	5	6	6	6	6	6	6	4	4	Dr Katowa-Mukwato	2020-09-17	MM111978
Mentees Cohort 1	68	2-year follow-up	2020-09-21 13:07:00		2020-09-21	6	6	6	6	6	6	7	5	0	5	6	4	6	6	7	7	7	7	7	0	0	7	7	7	7	7	5	5	5	5	4	4	5	6	5	6	3	5	5	4	4	Prof Maimbolwa	2020-03-11	EJ081976
Mentees Cohort 1	69	2-year follow-up	2020-09-18 01:16:00		2020-09-18	7	7	7	4	0	4	4	7	0	7	7	7	7	4	7	7	7	7	7	0	7	7	7	0	7	7	7	7	7	7	4	4	7	7	7	7	7	4	7	4	4	Professor Fastone Goma	2020-01-18	NM071977
Mentees Cohort 1	70	2-year follow-up	[not completed]
Mentees Cohort 1	71	2-year follow-up	2020-09-19 03:15:00		2020-09-19	4	7	4	7	7	7	7	4	4	7	7	7	6	6	6	6	7	7	6	6	7	7	2	7	7	1	6	7	7	7	7	7	7	7	7	5	6	7	6	5	6	Professor Maimbolwa- Principal sup & Ms S Mayimbo as co sup	2020-03-18	JA121973
Mentees Cohort 1	72	2-year follow-up	2020-09-21 07:42:00		2020-09-21	5	4	7	6	6	7	4	5	5	6	6	7	7	7	7	7	6	6	0	0	6	7	0	0	6	7	5	3	3	1	2	3	3	4	5	4	4	5	4	5	5	Dr Sody Munsaka	2020-03-18	GL121988
Mentees Cohort 1	73	2-year follow-up	2020-09-21 08:05:00		2020-09-21	5	6	5	7	7	7	6	5	0	4	5	6	5	4	7	7	6	7	5	3	6	6	6	4	3	6	4	6	7	4	1	3	6	7	4	7	5	1	1	1	2	Prof. Fastone Goma	August, 2017	GE121977
Mentees Cohort 1	74	2-year follow-up	2020-09-21 12:20:00		2020-09-21	4	6	6	5	4	7	7	6	6	5	6	6	5	4	4	5	5	4	6	3	7	5	4	4	5	6	7	5	4	4	4	4	5	4	1	4	1	2	1	7	4	Phoebe Bwembya	2020-11-17	Gc151989
Mentees Cohort 1	75	2-year follow-up	2020-09-21 12:26:00		2020-09-21	6	6	7	4	5	7	2	2	2	2	1	4	1	1	6	5	2	5	5	2	4	2	1	1	1	1	2	1	2	1	1	1	3	4	2	1	1	1	1	1	1	they are several	no exact date known	viojole
Mentees Cohort 1	76	2-year follow-up	2020-09-23 06:06:00		2020-09-23	2	2	2	2	2	2	3	3	3	4	4	7	7	4	4	5	6	6	4	1	4	4	4	1	2	2	5	3	5	3	2	2	4	4	3	3	3	5	5	5	5	Prof Charles Michelo; Dr Joseph Zulu	October, 2017; October 2015	2017015158
Mentees Cohort 1	77	2-year follow-up	2020-09-21 13:36:00		2020-09-21	7	7	7	7	7	7	7	7	7	7	7	7	7	7	7	7	7	7	7	7	7	7	7	7	7	5	6	6	6	6	6	5	6	6	5	6	2	5	4	6	5	Dr Sody Munsaka	2020-10-16	GD111986
Mentees Cohort 1	78	2-year follow-up	[not completed]		2020-09-21	6	6	5	5	5	4	6	6	4	6	7	6	5	6	6	6	6	5	6	5	5	7	6	6	6	4	5	3	3	2	2	2	1	4	2	2	1	3	1	2	2
Mentees Cohort 1	79	2-year follow-up	2020-09-21 15:09:00		2020-09-21	7	6	6	5	6	5	5	6	7	7	5	6	6	6	6	6	6	7	7	4	6	5	6	7	6	6	5	4	3	3	3	4	3	5	5	3	1	2	2	4	4	Dr Peter Julius	September/2015/2015	RF071984
Mentees Cohort 1	80	2-year follow-up	2020-09-21 16:21:00		2020-09-21	3	3	6	5	4	1	1	1	3	1	3	3	3	2	2	2	3	6	1	2	2	3	1	3	3	1	3	2	2	4	2	1	1	1	3	3	4	2	1	1	1	Bellington Vwalika	2020-07-12	CR061980
Mentees Cohort 1	81	2-year follow-up	2020-09-22 02:30:00		2020-09-22	6	6	7	6	5	4	5	5	5	6	7	6	6	6	6	6	6	6	6	6	6	6	5	5	6	1	4	3	5	2	2	1	3	5	5	4	3	3	3	2	2	Dr Peter Julius	2020-10-16	EA081978
Mentees Cohort 1	82	2-year follow-up	2020-09-22 03:02:00		2020-09-22	7	7	6	6	4	6	4	3	6	3	3	6	5	3	6	6	3	6	2	5	0	0	0	0	5	0	2	4	4	5	4	2	2	5	5	5	4	4	2	2	2	Prof Goma	2020-09-15	aj091984
Mentees Cohort 1	83	2-year follow-up	2020-09-22 04:47:00		2020-09-22	7	7	7	7	7	0	7	7	7	1	7	7	7	7	7	7	7	7	7	7	7	7	7	4	7	4	7	6	7	7	6	7	7	7	4	6	5	5	7	7	6	Dr Patricia Mukwato	OCTOBER, 2018	EA071977
Mentees Cohort 1	84	2-year follow-up	[not completed]		2020-09-22	6	7	7	6	6	7	7	5	7	7	7	6	6	5	7	6	7	7	4	5	5	6	6	7	6	3	4	6	3	6	7	5	5	7	6	6	4	4	7	2	5
Mentees Cohort 1	85	2-year follow-up	2020-09-22 07:18:00		2020-09-22	6	5	5	3	5	4	3	3	5	7	7	6	7	7	6	6	6	6	5	3	5	6	7	4	5	2	7	5	4	5	6	6	6	7	6	5	3	4	4	2	2	Wilbroad mutale	2020-10-07	PE101978
Mentees Cohort 1	86	2-year follow-up	2020-09-22 08:30:00		2020-09-22	6	7	6	6	6	6	6	6	6	7	6	6	6	7	6	6	6	6	5	5	6	4	6	6	6	4	6	5	5	6	6	4	5	7	7	6	4	4	7	4	5	Dr. W Mutale	2020-06-17	BB101984
Mentees Cohort 1	87	2-year follow-up	[not completed]		2020-09-22
Mentees Cohort 1	88	2-year follow-up	2020-09-22 10:56:00		2020-09-22	4	6	4	4	4	2	2	3	4	3	4	5	5	5	3	3	3	5	4	4	3	3	4	4	4	4	5	3	4	1	4	1	3	3	1	1	2	2	2	1	1	Ruth Wahila	2020-08-12	MA0919890
Mentees Cohort 1	89	2-year follow-up	2020-09-23 00:47:00		2020-09-23	6	7	7	5	6	5	5	6	5	7	6	5	6	5	7	7	7	7	7	5	6	7	6	4	6	5	5	4	4	4	3	3	3	6	5	5	3	3	3	3	3	Prof. Paul Kelly	2020-01-15	MR061980
Mentees Cohort 1	90	2-year follow-up	2020-09-23 03:05:00		2020-09-23	7	7	7	7	7	6	5	7	7	7	6	7	7	7	7	7	7	7	5	6	7	7	7	7	7	7	5	5	4	3	4	4	4	5	3	3	3	3	3	7	5	Prof Margaret Maimbolwa	2020-03-19	FD031964
Mentees Cohort 1	91	2-year follow-up	2020-09-26 13:07:00		2020-09-26	4	4	4	4	3	4	3	3	3	4	4	3	3	3	3	3	3	3	3	3	3	3	3	3	3	3	4	3	3	5	3	2	2	5	5	4	4	4	4	4	4	Prof M Mwanahamuntu	2020-06-18	JM021969
Mentees Cohort 1	92	2-year follow-up	2020-09-26 13:09:00		2020-09-26	4	4	4	4	5	3	4	3	5	4	4	4	4	4	4	5	6	5	5	5	6	5	5	4	5	1	3	3	1	1	1	1	1	1	1	1	1	1	3	2	3	Dr Sody Munsaka	2020-05-14	5061981
Mentees Cohort 1	93	2-year follow-up	[not completed]		2020-09-26	6	3	4	6	3	0	0	0	0	0	0	0	0	0	4	4	3	1	0	0	0	3	0	1	0	1
Mentees Cohort 1	94	2-year follow-up	2020-09-27 00:51:00		2020-09-27	6	6	6	4	4	4	6	6	4	6	5	5	5	5	6	6	5	6	5	4	0	4	4	4	6	4	1	1	1	1	1	4	1	1	1	1	4	3	4	4	3	Dr Kamanga	2020-04-16	MP121989
Mentees Cohort 1	95	2-year follow-up	2020-09-27 02:35:00		2020-09-27	7	7	5	6	6	4	5	5	6	7	6	7	6	7	7	7	7	6	5	4	6	4	4	5	6	4	7	5	5	4	2	3	3	4	2	7	4	1	4	1	1	Sody munsaka	2015-01-01	MC011984
Mentees Cohort 1	96	2-year follow-up	2020-09-27 06:06:00		2020-09-27	4	4	5	4	4	4	4	4	5	4	4	4	4	4	4	4	3	5	4	5	6	6	5	5	5	5	4	4	2	4	4	4	4	6	4	4	3	4	4	2	3	Dr Peter Julius	2020-07-16	A111986
Mentees Cohort 1	97	2-year follow-up	2020-09-28 02:20:00		2020-09-28	6	6	7	6	6	6	7	6	6	6	5	5	6	6	7	7	6	6	5	6	5	6	7	6	6	3	6	5	6	5	5	4	4	5	6	5	4	4	5	5	5	Jerry Banda (PHD)	2020-06-17	MK011994
Mentees Cohort 1	98	2-year follow-up	2020-09-28 03:56:00		2020-09-28	6	4	5	3	4	1	3	2	0	2	2	3	3	4	3	3	3	4	1	0	4	4	3	1	1	1	4	3	1	4	4	4	1	3	1	3	1	4	4	4	3	Sody Munsaka	102018	CG081979
Mentees Cohort 1	99	2-year follow-up	2020-09-28 04:28:00		2020-09-28	5	6	6	5	5	5	6	5	5	5	5	5	5	6	5	5	6	5	6	5	5	7	7	7	7	7	4	2	3	1	2	2	6	7	7	7	1	1	5	1	6	Joseph Mumba Zulu	2020-10-15	AD -1989
Mentees Cohort 1	100	2-year follow-up	2020-10-04 03:41:00		2020-10-04	6	6	7	7	6	7	6	7	6	7	6	7	7	7	7	7	6	7	6	6	7	7	6	5	6	7	5	4	5	4	4	3	4	4	4	4	2	3	4	5	4	Joseph Mumba Zulu	2020-06-18	CB111983
Mentees Cohort 1	101	2-year follow-up	2020-10-02 09:22:00		2020-10-02	6	7	7	6	6	6	7	7	7	7	7	7	7	7	6	7	7	6	6	5	6	6	6	6	6	5	6	6	6	6	6	6	6	6	6	6	6	6	6	6	6	Prof J B Muma, Dr G Kwenda & Dr S Malama	2020-11-15	ms041958
Mentees Cohort 1	102	2-year follow-up	2020-09-30 04:45:00		2020-09-30	5	6	4	5	5	4	4	4	5	3	3	5	4	4	3	3	3	3	3	3	4	2	3	2	3	1	5	3	3	3	4	3	4	5	4	3	5	4	3	2	4	Dr. Mulundu Gina	2020-10-17	LA031985
Mentees Cohort 1	103	2-year follow-up	2020-10-01 17:26:00		2020-10-01	6	7	6	6	6	6	6	5	5	7	7	5	5	6	6	6	6	6	5	6	6	5	5	5	5	6	3	1	1	4	2	1	4	7	6	6	2	1	1	1	1	Paul Kelly	2011-12-05	RR011981
Mentees Cohort 1	104	2-year follow-up	2020-10-02 03:01:00		2020-10-02	6	5	7	6	7	6	7	7	6	7	7	5	6	7	6	6	5	6	6	6	6	6	6	6	7	3	5	5	3	5	2	2	4	6	5	2	3	2	2	1	2	Fastone M. Goma	2020-09-14	ND121983
Mentees Cohort 1	105	2-year follow-up	2020-10-02 23:34:00		2020-10-03	7	7	7	7	7	7	7	7	7	7	7	7	7	7	7	7	7	7	7	7	7	7	7	7	7	7	6	6	6	6	6	5	6	6	5	6	5	5	5	5	5	Dr. Geoffrey Kwenda	2020-09-15	JK071989
Mentees Cohort 1	106	2-year follow-up	2020-10-10 00:35:00		2020-10-10	0	4	1	1	1	1	1	4	4	1	1	1	4	1	1	1	1	4	4	1	1	1	1	1	1	1	4	4	1	4	4	4	1	1	4	1	4	4	4	4	1	MRS MAIMBOLWA /FADALLESS PHIRI	2018	AD 194273
Mentees Cohort 1	107	2-year follow-up	2020-10-10 11:46:00		2020-10-10	4	5	4	4	3	4	5	3	2	6	4	4	5	4	4	5	4	2	5	4	6	3	2	2	2	1	5	4	6	3	2	3	4	5	3	3	4	4	5	3	3	Prof B Vwalika	2017-01-08	JJ051984
Mentees Cohort 1	108	2-year follow-up	2020-10-10 14:11:00		2020-10-10	1	1	1	1	1	1	1	1	1	1	1	1	1	1	1	1	1	1	1	1	1	1	1	1	1	1	1	1	1	1	1	1	1	1	1	1	1	1	1	1	1	Professor Kaile	2020-10-20	EH111988
	record_id	redcap_survey_identifier	mca_culture_survey_2018_facilitators_and_participa_timestamp	role; 1= facilitator; 2 = participant		mca01	mca02	mca03	mca04	mca05	mca06	mca07	mca08	mca09	mca10	mca11	mca12	mca13	mca14	mca15	mca16	mca17	mca18	mca19	mca20	mca21	mca22	mca23	mca24	mca25	mca26	cult_a2	cult_a4	cult_a5	cult_b6	cult_b8	cult_b9	cult_i12	cult_i15	cult_ii19	cult_ii20	cult_iv28	cult_v31	cult_v34	cult_v35	cult_viii49	importance	principles	communication
Participants Cohort 1	11	2-year follow-up	2020-09-16 22:15:00	1		5	6	6	5	6	5	5	5	6	7	7	6	5	6	7	6	6	7	6	6	7	5	6	5	4	6	3	5	3	2	2	4	3	2	2	2	2	3	2	4	2	3	3	2
Participants Cohort 1	12	2-year follow-up	2020-09-17 21:23:00	2		6	6	7	6	7	7	6	7	7	7	7	7	6	7	7	7	7	7	6	7	0	7	6	6	7	5	6	6	5	6	4	3	6	5	3	4	5	5	6	5	5	3	3	3
Participants Cohort 1	13	2-year follow-up	2020-09-21 12:17:00	2		7	7	7	7	7	4	6	6	6	7	7	7	7	7	7	7	7	7	5	7	7	7	6	6	7	7	6	5	6	5	5	5	5	4	1	5	6	5	5	5	5	3	3	3
Participants Cohort 1	14	2-year follow-up	2020-09-22 08:25:00	2		6	6	7	5	5	4	7	6	6	7	7	7	7	7	5	6	6	7	6	6	7	5	6	6	6	6	5	5	5	4	4	5	4	5	6	5	5	4	4	4	4	2	3	1
Participants Cohort 1	15	2-year follow-up	2020-09-26 22:42:00	2		5	7	6	5	6	5	5	5	6	6	6	5	5	6	6	6	6	5	5	5	6	6	6	6	5	5	4	3	3	3	3	2	3	5	4	4	2	3	3	3	3	2	1	2
Participants Cohort 1	16	2-year follow-up	2020-09-28 05:58:00	1		7	6	6	7	6	6	5	6	7	7	6	5	6	6	7	7	4	5	5	4	7	7	6	6	7	5	4	5	4	3	4	5	4	5	4	5	5	3	4	3	2	3	2	3
Participants Cohort 1	17	2-year follow-up	2020-09-30 06:18:00	2		6	6	6	6	6	5	7	7	7	7	7	5	6	5	6	6	6	7	7	6	7	5	6	7	7	4	5	5	5	6	6	6	5	5	4	4	4	5	4	5	5	3	3	3
Participants Cohort 1	18	2-year follow-up	2020-10-01 12:57:00	1		7	7	7	6	7	7	7	6	6	7	7	7	7	6	7	7	7	7	6	6	6	7	7	6	7	7	6	6	6	6	6	6	5	5	2	5	1	1	3	2	2	3	2	2
Participants Cohort 1	19	2-year follow-up	2020-10-10 11:37:00	1		6	6	6	5	7	6	4	4	5	5	5	5	6	6	5	6	6	7	5	5	7	6	6	5	6	5	4	4	4	5	3	3	5	4	2	6	2	3	3	3	5	3	2	3
	record_id	redcap_survey_identifier	mentorship_competency_assessment_culture_survey_fo_timestamp	mentor_type	todaysdate	mca01	mca02	mca03	mca04	mca05	mca06	mca07	mca08	mca09	mca10	mca11	mca12	mca13	mca14	mca15	mca16	mca17	mca18	mca19	mca20	mca21	mca22	mca23	mca24	mca25	mca26	cult_a2	cult_a4	cult_a5	cult_b6	cult_b8	cult_b9	cult_i12	cult_i15	cult_ii19	cult_ii20	cult_iv28	cult_v31	cult_v34	cult_v35	cult_viii49
Mentees Cohort 2	25	1-year follow-up	2020-09-03 04:53:00		2020-09-03	7	7	7	7	7	7	7	7	7	7	7	7	7	7	7	7	7	7	7	7	7	7	7	7	7	1	4	7	7	7	1	4	4	7	4	4	4	7	7	4	5
Mentees Cohort 2	26	1-year follow-up	2020-09-03 06:24:00		2020-09-03	7	7	7	7	7	7	7	7	7	7	7	7	7	7	7	7	7	7	7	7	7	7	7	7	7	7	6	3	2	1	3	1	2	7	4	4	1	5	7	7	7
Mentees Cohort 2	27	1-year follow-up	2020-09-07 06:35:00		2020-09-07	4	3	4	3	3	0	5	2	0	4	3	5	3	2	4	4	5	3	0	0	3	2	4	3	4	2	5	2	4	2	2	4	4	6	6	5	6	6	6	4	3
Mentees Cohort 2	28	1-year follow-up	2020-09-08 00:55:00		2020-09-08	7	7	7	7	6	6	7	5	6	7	6	6	6	7	6	7	7	7	6	7	7	7	7	7	6	0	5	5	5	5	4	4	4	5	4	3	3	5	4	4	4
Mentees Cohort 2	29	1-year follow-up	2020-09-09 01:32:00		2020-09-09	7	4	4	4	0	4	4	4	0	4	4	0	0	7	5	0	4	4	0	0	0	0	1	0	0	1	7	4	7	4	4	7	4	7	7	4	4	1	1	1	1
Mentees Cohort 2	30	1-year follow-up	2020-09-09 03:03:00		2020-09-09	7	7	7	7	7	7	7	0	0	7	7	7	7	7	7	7	7	7	7	0	7	0	7	0	7	7	4	7	7	7	7	4	7	7	7	7	7	7	4	4	7
Mentees Cohort 2	31	1-year follow-up	2020-09-09 08:24:00		2020-09-09	6	6	4	0	1	0	4	5	5	6	3	0	6	5	6	4	5	5	5	3	5	3	3	0	4	2	3	3	2	4	4	4	3	5	3	3	3	4	5	3	2
Mentees Cohort 2	32	1-year follow-up	2020-09-14 22:58:00		2020-09-15	7	7	6	6	5	5	7	4	6	7	7	7	7	6	7	7	7	6	7	6	6	7	7	6	7	7	6	5	6	5	3	4	5	5	5	5	3	5	5	5	5
Mentees Cohort 2	33	1-year follow-up	2020-09-15 01:39:00		2020-09-15	7	7	7	7	7	4	6	7	7	7	7	5	6	6	7	7	7	7	7	6	4	6	5	5	7	4	2	2	2	4	3	4	4	5	4	4	6	4	4	4	4
Mentees Cohort 2	34	1-year follow-up	2020-09-15 02:23:00		2020-09-15	7	7	7	7	7	7	6	7	7	7	7	6	6	6	7	7	7	7	7	7	7	7	6	7	7	6	5	5	3	4	3	5	5	4	3	4	5	5	6	3	4
Mentees Cohort 2	35	1-year follow-up	2020-09-15 07:16:00		2020-09-15	6	6	6	6	6	5	6	5	6	7	7	7	7	7	7	7	7	7	7	7	7	6	5	6	7	6	6	6	5	5	5	3	5	6	6	5	2	5	5	5	5
Mentees Cohort 2	36	1-year follow-up	2020-09-20 22:25:00		2020-09-21	7	6	6	6	6	6	6	6	6	5	6	6	5	6	7	7	6	6	5	0	6	5	5	5	5	0	6	6	5	6	6	5	6	6	4	4	6	6	5	5	5
Mentees Cohort 2	37	1-year follow-up	2020-10-10 04:08:00		2020-10-10	6	7	7	5	7	7	0	0	6	7	7	7	7	6	0	0	0	7	7	6	6	5	6	5	5	5	6	5	5	6	4	3	3	5	5	6	4	3	4	3	5
Mentees Cohort 2
	record_id	redcap_survey_identifier	mentoring_competency_assessment_culture_survey_timestamp			mca01	mca02	mca03	mca04	mca05	mca06	mca07	mca08	mca09	mca10	mca11	mca12	mca13	mca14	mca15	mca16	mca17	mca18	mca19	mca20	mca21	mca22	mca23	mca24	mca25	mca26	cult_a2	cult_a4	cult_a5	cult_b6	cult_b8	cult_b9	cult_i12	cult_i15	cult_ii19	cult_ii20	cult_iv28	cult_v31	cult_v34	cult_v35	cult_viii49	importance	principles	communication
Participants Cohort 2	14	1-year follow up	2020-09-03 12:46:00			7	6	6	5	5	7	5	6	7	6	6	5	6	5	6	6	4	6	6	7	7	5	5	6	7	3	4	3	2	4	3	3	5	3	3	3	2	2	2	4	3	3	3	3
Participants Cohort 2	15	1-year follow up	2020-09-08 23:46:00			7	5	5	5	6	4	4	5	5	5	5	4	4	4	4	4	3	6	6	4	7	6	6	5	5	5	5	3	2	1	1	1	3	5	3	3	1	2	2	2	2	2	1	2
Participants Cohort 2	16	1-year follow up	2020-09-09 07:29:00			0	0	0	0	0	0	0	0	0	0	0	0	0	0	0	0	0	0	0	0	0	0	0	0	0	0	7	2	5	2	2	2	4	6	2	2	1	1	1	5	3	3	3	3
Participants Cohort 2	17	1-year follow up	2020-09-10 06:15:00			6	6	5	4	6	6	5	5	6	6	6	5	5	6	7	7	5	6	4	5	6	6	4	3	6	3	4	4	5	3	4	3	4	3	4	4	2	5	4	5	4	2	2	3
Participants Cohort 2	18	1-year follow up	2020-09-13 10:23:00			7	6	6	6	5	6	5	6	5	7	6	5	5	5	7	7	5	7	5	5	7	4	5	5	6	1	1	4	4	4	4	3	1	4	5	4	2	4	4	4	4	3	2	3
Participants Cohort 2	19	1-year follow up	2020-09-15 03:41:00			5	5	6	6	6	5	6	6	5	6	5	5	6	5	5	6	5	6	5	5	5	5	6	5	5	5	6	5	5	7	6	2	6	6	7	7	6	6	6	6	6	3	2	2
Participants Cohort 2	20	1-year follow up	2020-09-15 04:33:00			4	5	4	5	4	6	4	6	5	6	4	6	6	4	6	6	5	6	4	4	4	3	4	4	4	1	4	5	4	6	3	2	2	6	6	5	1	4	5	1	5	2	2	3
Participants Cohort 2	21	1-year follow up	2020-09-16 03:42:00			6	7	6	6	6	6	7	6	6	6	6	7	7	6	6	6	6	6	6	7	6	5	6	6	6	5	5	5	5	5	5	6	5	7	6	5	4	5	6	5	5	3	3	2
Participants Cohort 2	22	1-year follow up	2020-09-21 01:48:00			6	6	6	5	6	6	6	6	6	6	6	6	6	5	7	6	6	6	6	6	5	5	6	6	6	4	5	6	4	5	5	4	4	5	4	4	3	4	4	3	5	3	3	3
Participants Cohort 2	23	1-year follow up	2020-10-11 08:09:00			6	6	6	6	7	7	6	6	6	6	6	6	7	7	6	6	6	6	7	6	6	6	6	6	7	4	6	6	5	5	5	6	6	6	5	6	6	6	6	6	6	3	3	3
					Mean, Participants																											4.73684	4.57895	4.31579	4.31579	3.94737	3.73684	4.21053	4.78947	3.84211	4.36842	3.15789	3.73684	3.89474	3.94737	4
					SD, Participants																											1.33149	1.1386	1.12636	1.59118	1.39449	1.5842	1.32104	1.19556	1.63073	1.26535	1.81407	1.48118	1.48305	1.35622	1.33771
					Median, Participants																											5	5	5	5	4	3	4	5	4	4	2	4	4	4	4
[truncated: 13 more columns]

## Sheet: Cohort 1 Mentees
	record_id	redcap_survey_identifier	mca_culture_survey_mentees_timestamp	mentor_type	todaysdate	mca01	mca02	mca03	mca04	mca05	mca06	mca07	mca08	mca09	mca10	mca11	mca12	mca13	mca14	mca15	mca16	mca17	mca18	mca19	mca20	mca21	mca22	mca23	mca24	mca25	mca26	cult_a2	cult_a4	cult_a5	cult_b6	cult_b8	cult_b9	cult_i12	cult_i15	cult_ii19	cult_ii20	cult_iv28	cult_v31	cult_v34	cult_v35	cult_viii49	mentor	date	id
	2	baseline	2018-10-18 05:01:00			7	7	7	5	4	4	3	3	3	7	6	6	6	4	4	6	3	7	3	3	4	2	5	3	5	1	3	2	2	4	4	1	4	5	4	4	1	3	2	5	4	Professor Paul Kelly	2020-01-17	CM061988
	4	baseline	2018-10-18 16:47:00			7	7	7	7	7	7	7	7	7	7	7	7	7	7	7	6	7	6	6	6	5	6	4	5	6	6	5	5	4	5	5	3	4	5	3	4	3	4	4	3	4	Professor Trevor Kaile	2020-10-12	MJ061986
	5	baseline	2018-10-22 06:21:00			4	6	5	6	5	6	6	4	6	6	7	6	5	6	7	7	7	7	7	5	6	7	7	6	7	6	1	2	1	1	1	1	1	1	1	1	1	2	2	2	3	Prof Atadzhanov	2015	EJ121977
	6	baseline	2018-10-22 06:26:00			7	7	7	6	6	7	7	6	7	7	7	7	6	6	7	7	7	7	7	6	7	7	7	6	7	7	5	4	4	4	4	4	3	4	3	4	3	4	4	3	4	Paul Kelly	2020-01-16	BR061980
	7	baseline	2018-10-22 07:06:00			6	6	6	4	5	5	5	6	6	6	6	7	7	6	7	7	7	7	7	6	7	6	6	7	6	7	5	5	5	5	4	4	4	4	4	4	4	4	5	2	2	Dr. Peter Julius	September, 2015	RF071984
	8	baseline	2018-10-22 07:04:00			4	7	4	4	7	7	4	3	3	7	7	6	7	7	6	6	6	5	5	5	3	7	7	4	7	6	4	6	5	3	2	6	5	4	4	5	4	4	7	5	5	Professor Kelly, UNZA SOM	2020-10-17	EA771984
	9	baseline	2018-10-22 07:09:00			7	7	7	6	5	6	6	7	6	7	7	7	7	7	6	6	6	7	6	6	7	6	7	6	7	5	5	2	2	2	3	1	1	6	6	6	1	2	2	3	2	Dr Peter Julius	2020-01-17	JM031983
	10	baseline	2018-10-22 07:07:00			4	4	4	6	4	3	4	4	4	4	4	5	4	4	5	5	5	5	5	4	4	5	5	5	5	5	4	4	4	4	4	2	2	4	4	4	2	2	2	4	4	Professor Trevor Kaile	2020-08-11	EH111988
	13	baseline	2018-10-22 07:25:00			6	6	7	6	5	7	7	6	7	7	7	7	7	7	7	7	7	7	7	7	7	7	6	6	7	7	5	5	5	5	5	3	5	5	5	5	3	5	4	5	5	Dr Omar Siddiqi	2020-03-17	GL121988
	15	baseline	2018-10-22 07:47:00			7	7	7	7	6	6	6	6	6	7	7	6	6	6	6	6	6	6	6	6	6	6	6	6	7	6	5	4	4	5	5	5	3	4	3	3	1	2	2	4	5	Prof. FM Goma	2020-08-13	ES101984
	16	baseline	[not completed]
	17	baseline	2018-10-22 08:53:00			5	6	4	6	6	4	4	5	6	6	6	4	5	6	6	6	6	6	6	6	4	6	5	5	6	5	5	4	3	3	3	3	4	4	2	2	2	3	2	2	2	Dr Peter Julius	2020-10-16	EA081978
	18	baseline	2018-10-22 09:02:00			4	7	4	4	4	1	1	2	4	5	1	2	1	2	2	2	2	2	2	2	5	2	2	2	4	1	1	1	1	1	1	1	1	1	1	1	1	1	1	1	1	Dr. P. Julius	2016-01-06	ES031985
	19	baseline	2018-10-22 10:58:00			6	7	6	6	6	7	6	6	5	7	6	6	6	6	5	6	6	7	6	6	6	6	6	6	6	6	5	5	6	7	6	5	6	7	7	7	5	5	7	7	6	Prof. Paul Kelly	2020-09-07	KS021971
	20	baseline	[not completed]			7	7	7	7	7	7	7	7	7	7	7	7	7	7	0	0	0	7	0	7	7	7	7	7	7	7	4	7	7	7	7	7	7	7	3	4	4	4	7	7	7
	21	baseline	[not completed]			4	7	5	5	6	4	3	3	3	7	6	6	6	6	6	6	6	5	5	4	5	6	5	5	4	3
	22	baseline	2018-10-29 05:37:00			4	6	6	6	4	2	6	6	4	6	4	6	6	3	4	6	6	6	3	3	6	2	2	4	4	2	2	4	4	4	4	2	2	4	2	2	2	4	2	2	2	Lungwani Muungo;Derrick Munkombwe; Angela Bwalya	2012	NR041984
	23	baseline	2018-10-30 09:40:00			6	6	7	5	5	4	5	4	4	4	5	5	5	5	5	5	5	4	4	3	4	4	5	5	5	5	5	5	5	6	5	4	4	5	4	4	5	5	4	3	3	Prof. Fastone M. Goma	2020-01-15	Nd121983
	24	baseline	2018-10-23 03:59:00			7	7	5	7	7	7	7	7	7	7	7	7	7	6	7	6	7	7	7	7	7	7	7	7	7	6	7	7	7	7	4	6	7	7	7	7	7	7	7	5	7	Principal SUP- Professor Magret Maibolwa and the Co Sup is Ms Seabean Mayimbo	2020-06-18	ja121973
	25	baseline	2018-10-23 10:24:00			4	4	4	2	4	4	2	2	4	2	4	4	2	2	2	2	2	4	2	4	2	2	2	2	2	2	4	4	1	1	4	1	1	4	1	4	1	1	4	1	1	Ms Ruth Wahila	2012	MA011980
	26	baseline	2018-10-23 11:28:00			6	7	7	6	7	7	6	5	4	7	7	5	6	4	7	7	5	5	4	3	7	6	5	4	6	7	1	1	2	4	4	2	4	2	5	3	6	4	4	3	3	Pheobe Bwembya	2020-11-17	Gc051989
	29	baseline	2018-10-24 17:52:00			6	6	4	4	4	3	4	5	2	5	5	6	5	4	6	6	4	4	5	3	4	5	2	2	4	7	6	6	4	3	3	3	2	4	2	3	2	2	3	1	1	wilbroad mutale	2020-08-17	PE101978
	30	baseline	[not completed]
	31	baseline	2018-10-29 09:47:00			7	6	6	6	7	7	4	5	6	6	6	6	6	6	6	6	6	6	4	6	7	6	5	5	6	7	7	1	1	5	6	5	6	6	3	5	4	3	4	5	5	Dr Simbarashe Chitanga	2020-10-17	DE011992
	32	baseline	2018-10-30 08:29:00			7	6	6	6	6	5	6	6	6	7	6	6	7	6	6	6	5	6	7	7	7	5	5	7	6	6	6	5	5	5	2	1	2	2	2	4	2	3	7	3	3	Dr Chitanga	2020-10-15	FD031990
	33	baseline	2018-10-25 09:50:00			7	7	7	7	7	7	7	7	7	7	7	7	7	7	7	7	7	7	6	6	7	7	6	6	7	5	6	6	6	5	5	5	4	4	4	5	5	5	5	5	5	Dr Patricia Katowa-Mukwato	2020-02-17	MM111978
	34	baseline	2018-10-26 01:32:00			7	7	7	7	7	7	7	7	7	7	7	7	7	7	7	7	7	7	7	7	7	7	7	7	7	7	4	4	4	4	4	1	4	4	4	4	4	4	4	4	5	Dr Sody Munsaka	2020-09-16	GD111986
	35	baseline	2018-10-26 08:10:00			4	4	4	4	3	4	4	3	1	4	3	4	4	4	4	3	3	3	1	1	3	1	1	1	2	1	1	1	1	4	4	1	4	4	1	1	1	4	1	4	1	Prof. P. Musonda, Dr W. Mutale & Dr H. Halwiindi	2020-07-17	BB101984
	36	baseline	2018-10-28 01:35:00			7	7	7	7	7	7	7	7	7	7	6	7	7	7	7	7	7	7	7	0	7	7	7	6	7	7	6	6	4	4	4	2	3	6	6	6	4	2	2	4	4	Dr Patricia Katowa- Mukwato	2020-03-16	MR071971
	37	baseline	2018-10-28 18:18:00			5	6	6	4	3	2	2	3	3	1	1	1	2	1	2	1	1	4	1	4	4	4	1	1	1	3	1	1	1	4	4	1	1	4	4	4	2	1	4	4	1	Bellington Vwalika	2020-04-18	CR061980
	38	baseline	2018-10-29 05:12:00			6	6	4	4	6	5	5	4	3	4	4	4	4	4	4	5	5	4	4	4	4	4	4	4	5	5	1	1	1	1	2	1	1	5	7	7	1	1	2	5	5	kayamba violet/ peter julius	2020-01-17	dm081986
	41	baseline	2018-10-29 06:25:00			6	7	6	6	7	6	6	7	7	6	6	6	6	6	5	6	7	6	6	6	5	6	7	6	6	7	6	5	6	6	6	4	5	6	5	5	4	4	4	4	4	Dr Goeffrey Kwenda	2020-09-15	ms041958
	42	baseline	[not completed]			4	6	7	7	5	6	5	6	5	4	3	3	3	4	7	6	6	6	4	5	4	5	5	4	5	3	5	4	2	5	4	2	2	2	2	2	1	2	7	4	3
	43	baseline	2018-10-29 08:13:00			7	6	7	7	7	6	6	6	7	5	7	7	7	6	7	7	7	7	7	6	7	7	6	5	7	7	2	2	1	2	2	6	3	4	2	1	1	1	1	3	2	Prof Margaret Maimbolwa	2020-12-16	FD031964
	44	baseline	[not completed]
	45	baseline	2018-10-29 09:29:00			7	6	6	5	4	5	5	4	0	4	6	5	5	5	5	4	5	0	4	0	0	7	6	3	5	6	4	1	2	1	1	2	1	2	1	1	3	4	3	3	2	Dr Sody Munsaka	2020-08-18	CG081979
	46	baseline	2018-10-29 09:58:00			5	7	5	3	4	2	5	2	3	5	4	4	3	4	5	5	4	5	5	3	6	4	6	4	5	2	2	4	3	4	4	3	3	4	1	1	1	3	7	2	1	Brown Kamanga	2020-03-16	mp121989
	47	baseline	2018-10-30 06:17:00			6	6	0	5	5	7	6	6	0	6	5	0	6	0	4	5	4	7	0	0	5	0	0	5	5	5	5	5	1	4	5	5	4	3	1	4	4	3	3	5	5	Dr Munsaka	01/2017m	MB07
	48	baseline	2018-10-31 07:21:00			4	4	4	3	3	3	4	4	4	5	5	4	4	3	4	4	4	4	3	3	3	3	3	3	3	3	4	4	3	3	3	2	2	2	2	2	2	2	2	2	2	Mwanahamuntu	2020-05-18	JM021969
	49	baseline	2018-10-31 14:37:00			4	6	7	7	7	0	6	6	6	7	6	6	6	4	7	7	7	7	7	4	7	7	7	7	7	7	5	2	4	2	4	4	5	5	1	1	1	5	2	1	1	Prof M. Maimbolwa	2010	EJ081976
	50	baseline	2018-11-01 03:07:00			7	7	7	7	7	6	6	7	6	6	5	6	7	7	7	7	7	7	6	6	6	5	6	6	7	2	4	5	5	4	5	5	5	4	4	4	5	3	2	2	2	Dr. Nzala Selestin, Dr. Mulundu Gina	2020-10-17	LA131985
	51	baseline	[not completed]
3.52793					Mean																											4.08108	3.78378	3.40541	3.89189	3.86486	3.08108	3.37838	4.16216	3.27027	3.62162	2.78378	3.18919	3.64865	3.45946	3.2973
	3	1-year follow-up	2019-12-17 03:18:00		2019-12-17	6	7	4	6	6	5	7	7	4	7	7	6	7	6	6	7	5	5	0	4	7	7	0	4	5	0	6	6	5	6	4	4	5	6	4	2	3	5	4	1	5	Christian Chinyere Ezeala	2020-02-18	GE121977
	11	1-year follow-up	2020-01-13 01:55:00		2020-01-13	7	7	5	7	6	5	7	7	6	7	7	6	6	7	7	7	5	7	4	4	4	5	5	6	7	1	7	1	1	4	4	1	1	4	4	1	4	1	4	4	4	Dr sody Munsaka	2020-12-14	MC011984
	12	1-year follow-up	2020-02-03 08:56:00		2020-02-03	5	7	7	7	7	7	7	7	7	7	7	7	7	7	7	7	5	7	7	7	7	5	7	7	7	7	1	1	1	1	1	1	5	5	3	1	1	1	6	1	5	Dr Sody Munsaka	2020-05-14	5061981
	14	1-year follow-up	2019-12-16 23:24:00		2019-12-17	6	7	7	6	7	5	7	7	7	7	7	6	7	7	7	7	7	7	7	6	5	7	7	5	7	7	4	4	3	3	7	1	1	2	1	6	1	1	2	3	1	Prof B. Vwalika	2020-08-13	AD171982
	27	1-year follow-up	[not completed]		2019-12-20
	28	1-year follow-up	2020-01-13 03:58:00		2020-01-13	6	7	7	7	7	6	7	7	7	7	7	7	7	7	7	7	7	7	7	7	7	5	7	6	7	7	7	7	4	6	5	2	7	7	4	7	4	4	7	6	5	Dr. Geoffrey Kwenda	2020-11-14	JK071989
	39	1-year follow-up	2020-01-16 05:12:00		2020-01-16	7	7	6	7	7	7	7	7	6	7	7	7	7	7	7	7	7	7	6	6	7	7	7	0	7	7	6	5	6	7	7	5	5	7	7	7	6	6	7	6	6	Prof. Samson Mukaratirwa	2020-03-17	MM051992
	40	1-year follow-up	2020-01-03 03:00:00		2020-01-03	6	4	6	5	4	5	4	4	5	5	6	4	4	4	5	4	4	5	6	5	0	6	5	6	6	4	2	3	4	3	3	3	3	4	4	4	6	4	4	1	1	Dr. Nzooma Mataa Shimaponda	2020-10-15	DF031984
	52	1-year follow-up	[not completed]		2019-12-17	6	7	6	6	5	5	3	3	3	2	2	2	3	3	5	5	4	2	2	2	2	4	3	2	4	1	3	3	2	2	2	1	2	2	2	1	2	2	1	1	1
	53	1-year follow-up	2019-12-20 02:13:00		2019-12-20	7	7	7	4	4	3	6	6	6	6	6	6	6	4	7	7	6	4	2	2	5	4	6	4	4	6	4	5	5	2	4	6	4	7	7	6	6	4	4	4	5	Prof Goma	2020-09-16	Aj091984
	54	1-year follow-up	2019-12-24 04:44:00		2019-12-24	7	7	7	7	7	0	7	7	7	4	4	7	7	7	7	7	7	7	7	7	4	7	0	7	7	0	7	7	7	7	4	7	4	7	4	7	4	7	4	7	7	Dr Patricia Katowa-Mukwato	April, 2017	EA071977
	55	1-year follow-up	[not completed]		2020-01-07				3
	56	1-year follow-up	2020-01-07 10:55:00		2020-01-07	5	7	6	6	7	7	7	5	6	7	7	6	6	7	7	7	7	6	7	6	7	6	7	6	6	7	6	5	5	5	5	5	5	5	4	5	5	5	6	6	6	Mwansa Ketty Lubeya	2017-03-03	SB121985
	57	1-year follow-up	2020-01-08 11:36:00		2020-01-08	4	6	5	6	4	2	1	6	4	5	5	6	7	3	7	5	4	5	4	3	5	4	2	2	3	1	2	4	4	5	6	1	4	7	7	6	6	5	5	3	2	Prof F M Goma	2020-09-16	CB011987
	58	1-year follow-up	2020-01-13 03:46:00		2020-01-13	7	7	7	7	0	0	7	7	0	7	7	7	7	7	7	7	0	7	0	0	0	7	0	0	0	0	7	7	4	7	4	4	7	7	4	4	4	4	4	7	7	Dr J. M. Zulu and Dr. B . Sikateyo	2020-01-14	NM031984
	59	1-year follow-up	2020-01-14 01:03:00		2020-01-14	7	7	7	4	4	4	7	7	4	7	7	7	7	7	7	7	7	7	7	4	4	7	7	4	4	7	7	7	7	7	4	7	7	7	7	7	7	7	7	7	4	PROFESSOR FASTONE M. GOMA	JUNE, 2018	NM071977
	60	1-year follow-up	[not completed]		2020-02-09	7	7	6	7	7	5	6	5	4	7	5	5	6	5	5	5	4	4	5	5	6	4	4	4	4	4
4.4					Mean																											4.92857	4.64286	4.14286	4.64286	4.28571	3.42857	4.28571	5.5	4.42857	4.57143	4.21429	4	4.64286	4.07143	4.21429
	61	2-year follow-up	2020-09-16 12:18:00		2020-09-16	6	5	7	6	5	5	4	5	5	4	3	5	5	3	7	7	7	0	3	3	7	3	3	3	5	2	5	3	3	4	5	3	3	5	5	4	1	3	3	5	4	Fastone Goma	2020-07-13	ES101984
	62	2-year follow-up	2020-09-23 04:31:00		2020-09-22	7	7	7	7	6	7	6	2	3	7	7	6	7	7	7	3	6	7	5	6	7	7	7	7	7	7	1	1	1	1	1	1	1	1	1	1	1	1	7	1	3	dr kayamba, prof kelly	2020-09-16	DM081986
	63	2-year follow-up	[not completed]		2020-09-17	7	6	6	6	6	7	5	6	6	7	7	5	7	7	6	6	6	6	7	6	6	5	5	5	5	6	5	5	5	5	5	3	5	6	6	6	2	5	5	3	5
	64	2-year follow-up	[not completed]		2020-09-17	7	6	4	5	6	7	6	6	0	7	7	5	5	6	6	6	6	7	5	0	7	5	5	5	5	4
	65	2-year follow-up	2020-09-17 04:46:00		2020-09-17	5	5	3	4	3	2	3	3	4	4	3	2	3	4	4	2	3	2	2	4	4	2	2	3	4	1	2	2	2	3	2	1	1	7	7	3	3	2	3	1	1	PETER JULIUS	2017	2020
	66	2-year follow-up	2020-09-17 07:24:00		2020-09-17	7	7	6	5	5	4	3	3	1	7	7	6	5	3	4	6	6	5	1	1	7	2	2	2	2	2	2	2	3	2	2	2	1	6	2	2	2	3	2	2	2	Professor Paul Kelly	2020-12-17	CM061988
	67	2-year follow-up	2020-09-17 08:03:00		2020-09-17	7	7	7	7	7	7	7	7	7	7	7	6	6	7	7	7	7	7	7	7	7	7	7	7	7	6	6	5	5	5	6	6	5	6	6	6	6	6	6	4	4	Dr Katowa-Mukwato	2020-09-17	MM111978
	68	2-year follow-up	2020-09-21 13:07:00		2020-09-21	6	6	6	6	6	6	7	5	0	5	6	4	6	6	7	7	7	7	7	0	0	7	7	7	7	7	5	5	5	5	4	4	5	6	5	6	3	5	5	4	4	Prof Maimbolwa	2020-03-11	EJ081976
	69	2-year follow-up	2020-09-18 01:16:00		2020-09-18	7	7	7	4	0	4	4	7	0	7	7	7	7	4	7	7	7	7	7	0	7	7	7	0	7	7	7	7	7	7	4	4	7	7	7	7	7	4	7	4	4	Professor Fastone Goma	2020-01-18	NM071977
	70	2-year follow-up	[not completed]
	71	2-year follow-up	2020-09-19 03:15:00		2020-09-19	4	7	4	7	7	7	7	4	4	7	7	7	6	6	6	6	7	7	6	6	7	7	2	7	7	1	6	7	7	7	7	7	7	7	7	5	6	7	6	5	6	Professor Maimbolwa- Principal sup & Ms S Mayimbo as co sup	2020-03-18	JA121973
	72	2-year follow-up	2020-09-21 07:42:00		2020-09-21	5	4	7	6	6	7	4	5	5	6	6	7	7	7	7	7	6	6	0	0	6	7	0	0	6	7	5	3	3	1	2	3	3	4	5	4	4	5	4	5	5	Dr Sody Munsaka	2020-03-18	GL121988
	73	2-year follow-up	2020-09-21 08:05:00		2020-09-21	5	6	5	7	7	7	6	5	0	4	5	6	5	4	7	7	6	7	5	3	6	6	6	4	3	6	4	6	7	4	1	3	6	7	4	7	5	1	1	1	2	Prof. Fastone Goma	August, 2017	GE121977
	74	2-year follow-up	2020-09-21 12:20:00		2020-09-21	4	6	6	5	4	7	7	6	6	5	6	6	5	4	4	5	5	4	6	3	7	5	4	4	5	6	7	5	4	4	4	4	5	4	1	4	1	2	1	7	4	Phoebe Bwembya	2020-11-17	Gc151989
	75	2-year follow-up	2020-09-21 12:26:00		2020-09-21	6	6	7	4	5	7	2	2	2	2	1	4	1	1	6	5	2	5	5	2	4	2	1	1	1	1	2	1	2	1	1	1	3	4	2	1	1	1	1	1	1	they are several	no exact date known	viojole
	76	2-year follow-up	2020-09-23 06:06:00		2020-09-23	2	2	2	2	2	2	3	3	3	4	4	7	7	4	4	5	6	6	4	1	4	4	4	1	2	2	5	3	5	3	2	2	4	4	3	3	3	5	5	5	5	Prof Charles Michelo; Dr Joseph Zulu	October, 2017; October 2015	2017015158
	77	2-year follow-up	2020-09-21 13:36:00		2020-09-21	7	7	7	7	7	7	7	7	7	7	7	7	7	7	7	7	7	7	7	7	7	7	7	7	7	5	6	6	6	6	6	5	6	6	5	6	2	5	4	6	5	Dr Sody Munsaka	2020-10-16	GD111986
	78	2-year follow-up	[not completed]		2020-09-21	6	6	5	5	5	4	6	6	4	6	7	6	5	6	6	6	6	5	6	5	5	7	6	6	6	4	5	3	3	2	2	2	1	4	2	2	1	3	1	2	2
	79	2-year follow-up	2020-09-21 15:09:00		2020-09-21	7	6	6	5	6	5	5	6	7	7	5	6	6	6	6	6	6	7	7	4	6	5	6	7	6	6	5	4	3	3	3	4	3	5	5	3	1	2	2	4	4	Dr Peter Julius	September/2015/2015	RF071984
	80	2-year follow-up	2020-09-21 16:21:00		2020-09-21	3	3	6	5	4	1	1	1	3	1	3	3	3	2	2	2	3	6	1	2	2	3	1	3	3	1	3	2	2	4	2	1	1	1	3	3	4	2	1	1	1	Bellington Vwalika	2020-07-12	CR061980
	81	2-year follow-up	2020-09-22 02:30:00		2020-09-22	6	6	7	6	5	4	5	5	5	6	7	6	6	6	6	6	6	6	6	6	6	6	5	5	6	1	4	3	5	2	2	1	3	5	5	4	3	3	3	2	2	Dr Peter Julius	2020-10-16	EA081978
	82	2-year follow-up	2020-09-22 03:02:00		2020-09-22	7	7	6	6	4	6	4	3	6	3	3	6	5	3	6	6	3	6	2	5	0	0	0	0	5	0	2	4	4	5	4	2	2	5	5	5	4	4	2	2	2	Prof Goma	2020-09-15	aj091984
	83	2-year follow-up	2020-09-22 04:47:00		2020-09-22	7	7	7	7	7	0	7	7	7	1	7	7	7	7	7	7	7	7	7	7	7	7	7	4	7	4	7	6	7	7	6	7	7	7	4	6	5	5	7	7	6	Dr Patricia Mukwato	OCTOBER, 2018	EA071977
	84	2-year follow-up	[not completed]		2020-09-22	6	7	7	6	6	7	7	5	7	7	7	6	6	5	7	6	7	7	4	5	5	6	6	7	6	3	4	6	3	6	7	5	5	7	6	6	4	4	7	2	5
	85	2-year follow-up	2020-09-22 07:18:00		2020-09-22	6	5	5	3	5	4	3	3	5	7	7	6	7	7	6	6	6	6	5	3	5	6	7	4	5	2	7	5	4	5	6	6	6	7	6	5	3	4	4	2	2	Wilbroad mutale	2020-10-07	PE101978
	86	2-year follow-up	2020-09-22 08:30:00		2020-09-22	6	7	6	6	6	6	6	6	6	7	6	6	6	7	6	6	6	6	5	5	6	4	6	6	6	4	6	5	5	6	6	4	5	7	7	6	4	4	7	4	5	Dr. W Mutale	2020-06-17	BB101984
	87	2-year follow-up	[not completed]		2020-09-22
	88	2-year follow-up	2020-09-22 10:56:00		2020-09-22	4	6	4	4	4	2	2	3	4	3	4	5	5	5	3	3	3	5	4	4	3	3	4	4	4	4	5	3	4	1	4	1	3	3	1	1	2	2	2	1	1	Ruth Wahila	2020-08-12	MA0919890
	89	2-year follow-up	2020-09-23 00:47:00		2020-09-23	6	7	7	5	6	5	5	6	5	7	6	5	6	5	7	7	7	7	7	5	6	7	6	4	6	5	5	4	4	4	3	3	3	6	5	5	3	3	3	3	3	Prof. Paul Kelly	2020-01-15	MR061980
	90	2-year follow-up	2020-09-23 03:05:00		2020-09-23	7	7	7	7	7	6	5	7	7	7	6	7	7	7	7	7	7	7	5	6	7	7	7	7	7	7	5	5	4	3	4	4	4	5	3	3	3	3	3	7	5	Prof Margaret Maimbolwa	2020-03-19	FD031964
	91	2-year follow-up	2020-09-26 13:07:00		2020-09-26	4	4	4	4	3	4	3	3	3	4	4	3	3	3	3	3	3	3	3	3	3	3	3	3	3	3	4	3	3	5	3	2	2	5	5	4	4	4	4	4	4	Prof M Mwanahamuntu	2020-06-18	JM021969
	92	2-year follow-up	2020-09-26 13:09:00		2020-09-26	4	4	4	4	5	3	4	3	5	4	4	4	4	4	4	5	6	5	5	5	6	5	5	4	5	1	3	3	1	1	1	1	1	1	1	1	1	1	3	2	3	Dr Sody Munsaka	2020-05-14	5061981
	93	2-year follow-up	[not completed]		2020-09-26	6	3	4	6	3	0	0	0	0	0	0	0	0	0	4	4	3	1	0	0	0	3	0	1	0	1
	94	2-year follow-up	2020-09-27 00:51:00		2020-09-27	6	6	6	4	4	4	6	6	4	6	5	5	5	5	6	6	5	6	5	4	0	4	4	4	6	4	1	1	1	1	1	4	1	1	1	1	4	3	4	4	3	Dr Kamanga	2020-04-16	MP121989
	95	2-year follow-up	2020-09-27 02:35:00		2020-09-27	7	7	5	6	6	4	5	5	6	7	6	7	6	7	7	7	7	6	5	4	6	4	4	5	6	4	7	5	5	4	2	3	3	4	2	7	4	1	4	1	1	Sody munsaka	2015-01-01	MC011984
	96	2-year follow-up	2020-09-27 06:06:00		2020-09-27	4	4	5	4	4	4	4	4	5	4	4	4	4	4	4	4	3	5	4	5	6	6	5	5	5	5	4	4	2	4	4	4	4	6	4	4	3	4	4	2	3	Dr Peter Julius	2020-07-16	A111986
	97	2-year follow-up	2020-09-28 02:20:00		2020-09-28	6	6	7	6	6	6	7	6	6	6	5	5	6	6	7	7	6	6	5	6	5	6	7	6	6	3	6	5	6	5	5	4	4	5	6	5	4	4	5	5	5	Jerry Banda (PHD)	2020-06-17	MK011994
	98	2-year follow-up	2020-09-28 03:56:00		2020-09-28	6	4	5	3	4	1	3	2	0	2	2	3	3	4	3	3	3	4	1	0	4	4	3	1	1	1	4	3	1	4	4	4	1	3	1	3	1	4	4	4	3	Sody Munsaka	102018	CG081979
	99	2-year follow-up	2020-09-28 04:28:00		2020-09-28	5	6	6	5	5	5	6	5	5	5	5	5	5	6	5	5	6	5	6	5	5	7	7	7	7	7	4	2	3	1	2	2	6	7	7	7	1	1	5	1	6	Joseph Mumba Zulu	2020-10-15	AD -1989
	100	2-year follow-up	2020-10-04 03:41:00		2020-10-04	6	6	7	7	6	7	6	7	6	7	6	7	7	7	7	7	6	7	6	6	7	7	6	5	6	7	5	4	5	4	4	3	4	4	4	4	2	3	4	5	4	Joseph Mumba Zulu	2020-06-18	CB111983
	101	2-year follow-up	2020-10-02 09:22:00		2020-10-02	6	7	7	6	6	6	7	7	7	7	7	7	7	7	6	7	7	6	6	5	6	6	6	6	6	5	6	6	6	6	6	6	6	6	6	6	6	6	6	6	6	Prof J B Muma, Dr G Kwenda & Dr S Malama	2020-11-15	ms041958
	102	2-year follow-up	2020-09-30 04:45:00		2020-09-30	5	6	4	5	5	4	4	4	5	3	3	5	4	4	3	3	3	3	3	3	4	2	3	2	3	1	5	3	3	3	4	3	4	5	4	3	5	4	3	2	4	Dr. Mulundu Gina	2020-10-17	LA031985
	103	2-year follow-up	2020-10-01 17:26:00		2020-10-01	6	7	6	6	6	6	6	5	5	7	7	5	5	6	6	6	6	6	5	6	6	5	5	5	5	6	3	1	1	4	2	1	4	7	6	6	2	1	1	1	1	Paul Kelly	2011-12-05	RR011981
	104	2-year follow-up	2020-10-02 03:01:00		2020-10-02	6	5	7	6	7	6	7	7	6	7	7	5	6	7	6	6	5	6	6	6	6	6	6	6	7	3	5	5	3	5	2	2	4	6	5	2	3	2	2	1	2	Fastone M. Goma	2020-09-14	ND121983
	105	2-year follow-up	2020-10-02 23:34:00		2020-10-03	7	7	7	7	7	7	7	7	7	7	7	7	7	7	7	7	7	7	7	7	7	7	7	7	7	7	6	6	6	6	6	5	6	6	5	6	5	5	5	5	5	Dr. Geoffrey Kwenda	2020-09-15	JK071989
	106	2-year follow-up	2020-10-10 00:35:00		2020-10-10	0	4	1	1	1	1	1	4	4	1	1	1	4	1	1	1	1	4	4	1	1	1	1	1	1	1	4	4	1	4	4	4	1	1	4	1	4	4	4	4	1	MRS MAIMBOLWA /FADALLESS PHIRI	2018	AD 194273
	107	2-year follow-up	2020-10-10 11:46:00		2020-10-10	4	5	4	4	3	4	5	3	2	6	4	4	5	4	4	5	4	2	5	4	6	3	2	2	2	1	5	4	6	3	2	3	4	5	3	3	4	4	5	3	3	Prof B Vwalika	2017-01-08	JJ051984
	108	2-year follow-up	2020-10-10 14:11:00		2020-10-10	1	1	1	1	1	1	1	1	1	1	1	1	1	1	1	1	1	1	1	1	1	1	1	1	1	1	1	1	1	1	1	1	1	1	1	1	1	1	1	1	1	Professor Kaile	2020-10-20	EH111988
3.75152					Mean																											4.52273	3.88636	3.79545	3.79545	3.5	3.20455	3.65909	4.88636	4.15909	4.04545	3.13636	3.31818	3.77273	3.22727	3.36364
[truncated: 1 more columns]

## Sheet: Cohort 1 Participants
	record_id	redcap_survey_identifier	mca_culture_survey_facilitators_timestamp		mca01	mca02	mca03	mca04	mca05	mca06	mca07	mca08	mca09	mca10	mca11	mca12	mca13	mca14	mca15	mca16	mca17	mca18	mca19	mca20	mca21	mca22	mca23	mca24	mca25	mca26	cult_a2	cult_a4	cult_a5	cult_b6	cult_b8	cult_b9	cult_i12	cult_i15	cult_ii19	cult_ii20	cult_iv28	cult_v31	cult_v34	cult_v35	cult_viii49	mentee_contactinfo	id	mca_culture_survey_facilitators_complete
	1	Baseline, pre workshop, facilitators	June 2018		6	6	6	6	6	6	7	4	5	5	5	6	6	6	5	6	6	6	4	5	6	6	5	2	6	6	5	5	5	4	3	5	4	4	1	1	1	1	1	1	1	Therese Chikoyela Longe Kamba Pharath Hamawbulu Sam B. Phiri Shirey Chifofo Nanth Simfulhist	1234	2
	2	Baseline, pre workshop, facilitators	June 2018		6	6	6	4	4	4	4	5	6	6	6	6	5	5	5	6	6	6	5	5	7	4	6	4	4	6	5	2	2	2	2	2	3	5	2	5	2	5	2	2	2	Edford Sinkala 2007 Violet Kayamba 2010 Bright Nsolcolo 2015 Malambo Rudbumu 2016 Mpala Mwanza 2010 Ellen Besa 2015 Rumnta Rucnimba 2017 Kanta Chandwe 2017	LM061961	2
	3	Baseline, pre workshop, facilitators	June 2018		4	5	6	4	5	5	5	5	6	6	5	5	6	6	6	5	3	6	5	5	5	5	5	5	6	5	5	5		3	4	5	4	5	5		4	4	5	5	5	Moses Sakala sakalamoses@gmail.com 2017 Katayi Kazimbaya katmwi@yahoo.com 2016 Sepiso Masenga sepisomagenga@yahoo.com 2016 Hector Chiboola hectorchiboola@yahoo.com 2015 Pascal Polepole poleman1981@gmail.com 2015 Christopher Phiri cnewtonp84@gmail.com 2015 Chishimba Katema blaziejc@yahoo.com 2015	ES012177	2
	4	Baseline, pre workshop, facilitators	June 2018		7	7	7	7	7	7	7	6	7	7	7	5	7	5	7	7	7	4	5	4	6	4	4	4	7	2	3	2	3	3	3	3	3	3	3	3	3	3	3	3	3	Samson Chisele chiseles@gmail.com 2000 Andrew Kumweuda akumweuda@hotmail.com 2012 Shalin George shalin.geivge@yahoo.com 2001 Ketty Lubeya mwansaketty@gmail.com 2012 Mukatmu Munabula bomukati@gmail.com 2008 Kenneth Chanda thekencha@gmail.com 2010 Mercy Imakando mercyimakando@gmail.com 2013	None Provided	0
	5	Baseline, pre workshop, facilitators	June 2018		5	6	6	5	5	5	5	5	4	5	5	5	5	5						4	5	4	4	5	5	3	6	4	4	3	3	3	4	5	4	4	3	3	3	3	3	Peter Julius Mar 2017 Peter Simoonga Sep 2015 Marah Simakando Sep 2014 Angela Sinyani Sep 2011 Mildred Zulu Sep 2015 Rebecca Tembo Sep 2015 Zifa Nguriva Sep 2015	Trevor2018	2
	6	Baseline, pre workshop, facilitators	June 2018		6	5	7	7	5	7	6	7	7	6	6		7	6	7	6	5	7	7	6	7	7	6	5	6	6	7	6	5	5	5	5	5	6	6	6	4	4	5	4	3		EO051965	0
	7	Baseline, pre workshop, facilitators	June 2018		7	5	6	5	5	7	6	5	5	6	5	5	6	5	6	6	6	5	5	6	6	7	6	5	6	5	3	3	4	4	3	3	3	3	3	4	2	3	4	2	1		HOL222	2
	8	Baseline, pre workshop, facilitators	June 2018		6	5	6	6	4	5	5	4	6	5	5	6	6	5	6	6	5	6	6	5	6	5	5	4	5	5	7	6	6	4	4	4	3	3	3	3	3	3	3	3	3		P41194	2
	9	Baseline, pre workshop, facilitators	June 2018		5	7	6	5	6	6	6	6	6	6	6	6	6	5	6	6	6	6	5	4	7	6	5	5	0	7	4	3	1	1	1	1	4	4	1	1	1	4	4	1	1	Lloyd Mulenga lbmulenga@yahoo.com 2016 Violet Kayamba viojole@yahoo.com 2016 Freeman Chabala wagadfreeman86@gmail.com 2016 Aggrey Mweemba aggreymweemba@gmail.com 2016 Benson Hamooya benmalambo@gmail.com 2016 Cheelo Chilala chilala.cheelo@yahoo.com 2015 Katayi Kazimbaya katayi.kazimbaya@cidrz.org 2016	EA121975	2
excluded because after baseline	10	Baseline, pre workshop, facilitators	2018-10-04 09:44:15		6	6	6	6	6	6	5	6	7	7	7	7	6	7	7	6	7	7	7	7	6	6	6	6	6	5	6	6	6	6	5	6	5	6	6	6	6	6	6	1	3	Henry Chimana - hmchimana@gmail.com - October 2017 John Mwaba - mwaba74@gmail.com - September 2017 Mwaba Mwansa - Mwabamwansa312@gmail.com - September 2017	SD031963	2
excluded because after baseline	11	Baseline, pre workshop, facilitators	2018-10-04 09:54:19		6	6	6	5	6	7	5	5	5	5	4	4	5	5	6	6	5	6	6	5	6	6	6	6	5	6	6	4	4	6	6	4	4	4	4	4	4	4	4	4	4	Inambao Halishebo - sheboinai@gmail.com - 2018 Seceni Mercy - mercy.skaoma@gmail.com - 2018 Tembo Tiza - tizatm@gmail.com - 2018 Shillae Mureembe - sheilahmubika@yahoo.com - 2018 Conccepta C. Kuraleyela - conceptak@yahoo.com - 1997 Patricia Katowa-Mukwabo - patriciakatowamukwabo@gmail.com - 2012 Vitoria Kalusopa - - 2014	SN071953	2
				Mean facilitators																											5	4	3.75	3.22222	3.11111	3.44444	3.66667	4.22222	3.11111	3.375	2.55556	3.33333	3.33333	2.66667	2.44444	#DIV/0!	1234	1.63636	#DIV/0!
	record_id	redcap_survey_identifier	mca_culture_survey_mentoring_fellows_timestamp		mca01	mca02	mca03	mca04	mca05	mca06	mca07	mca08	mca09	mca10	mca11	mca12	mca13	mca14	mca15	mca16	mca17	mca18	mca19	mca20	mca21	mca22	mca23	mca24	mca25	mca26	cult_a2	cult_a4	cult_a5	cult_b6	cult_b8	cult_b9	cult_i12	cult_i15	cult_ii19	cult_ii20	cult_iv28	cult_v31	cult_v34	cult_v35	cult_viii49	imp_eff_ment	doc_princ_lead	eff_comm_strat	awar_div_impact
	1	Baseline, pre workshop, fellows	June 2018		6	6	6	6	5	7	5	5	6	5	5	5	5	4	6	5	5	6	6	4	6	5	5	4	5	6	3	3	4	4	3	3	4	5	4	3	4	4	4	2	4		1	2	2
	2	Baseline, pre workshop, fellows	June 2018		7	7	6	7	6	7	7	6	6	6	6	6	5	5	6	7	7	7	6	6	6	4	4	4	5	6	4	4	3	4	3	4	4	4	3	3	3	4	5	3	3	2	1	2	1
	3	Baseline, pre workshop, fellows	June 2018		6	6	6	4	4	5	4	4	4	4	4	5	5	4	5	4	4	5	3	3	4	5	4	3	5	6	3	3	3	5	3	1	1	1	1	1	1	1	1	1	1	2	1	2	1
	4	Baseline, pre workshop, fellows	June 2018		6	6	6	6	6	3	4	4	6	5	4	4	3	4	7	7	5	6	5	4	4	4	5	6	5	3	5	5	5	6	4	2	5	5	4	4	1	1	4	4	4	2	2	2	2
	5	Baseline, pre workshop, fellows	June 2018		6	5	6	5	4	4	3	3	5	4	4	4	5	3	6	6	6	5	6	6	2	4	4	4	3	2	4	3	3	3	2	2	4	3	3	3	1	3	3	4	3	2	2	2	2
	6	Baseline, pre workshop, fellows	June 2018		5	5	5	4	4	5	5	3	0	2	2	2	2	2	4	4	4	4	4
	7	Baseline, pre workshop, fellows	June 2018		6	5	5	4	5	4	4	4	4	5	5	6	6	5	7	7	6	6	6
	8	Baseline, pre workshop, fellows	June 2018		6	6	7	6	6	6	4	4	4	5	5	5	5	5	5	5	5	6	5	5	5	5	5	5	5	4	4	5	5	4	4	5	5	7	4	5	5	5	5	5	5	2	2	2	2
	9	Baseline, pre workshop, fellows	June 2018		6	6	4	6	3	5	4	4	5	6	6	7	5	6	5	5	6	6	4	6	6	3	3	4	2	1	4	3	3	5	4	6	4	3	1	1	2	4	5	4	3	2	1	1	2
	10	Baseline, pre workshop, fellows	June 2018		6	6	5	6	6	7	6	5	6	6	7	7	7	6	6	7	6	7	6	5	7	6	7	7	6	4	5	5	7	5	5	6	5	7	7	7	6	6	7	7	7	2	3	2	2
				Mean fellows																											4	3.875	4.125	4.5	3.5	3.625	4	4.375	3.375	3.375	2.875	3.5	4.25	3.75	3.75
				Mean combined																											4.27778	3.72222	3.70588	3.61111	3.11111	3.33333	3.61111	4.05556	3.05556	3.17647	2.55556	3.22222	3.55556	3	2.88889
	record_id	redcap_survey_identifier	mca_culture_survey_2018_facilitators_and_participa_timestamp	role; 1= facilitator; 2 = participant	mca01	mca02	mca03	mca04	mca05	mca06	mca07	mca08	mca09	mca10	mca11	mca12	mca13	mca14	mca15	mca16	mca17	mca18	mca19	mca20	mca21	mca22	mca23	mca24	mca25	mca26	cult_a2	cult_a4	cult_a5	cult_b6	cult_b8	cult_b9	cult_i12	cult_i15	cult_ii19	cult_ii20	cult_iv28	cult_v31	cult_v34	cult_v35	cult_viii49	importance	principles	communication	diversity
	1	Baseline, post workshop	(no timestamp - paper survey, 10/25/18)																												7	4	4	5	4	5
	2	Baseline, post workshop	(no timestamp - paper survey, 10/25/18)																												7	6	6	6	6	5
	3	Baseline, post workshop	(no timestamp - paper survey, 10/25/18)																												6	2	4	3	3	3	5	3	3	3	3	5	5	5	3
	4	Baseline, post workshop	(no timestamp - paper survey, 10/25/18)																												6	4	5	4	3	4	3	6	7	4	3	3	3	4	4
	5	Baseline, post workshop	(no timestamp - paper survey, 10/25/18)																												5	5	6	7	6	6	6	6	7	7	7	7	6	6	6
	6	Baseline, post workshop	(no timestamp - paper survey, 10/25/18)																												5	4	4	7	4	4	3	3	1	7	1	6	3	7	7
	7	Baseline, post workshop	(no timestamp - paper survey, 10/25/18)																												7	4	4	4	3	3	3	4	4	4	2	2	3	2	4
	8	Baseline, post workshop	(no timestamp - paper survey, 10/25/18)																												3	3	2	4	4	3	3	5	4	6	4	2	4	4	2
	9	Baseline, post workshop	(no timestamp - paper survey, 10/25/18)																												7	7	7	7	7	6	1	7	7	7	7	7	7	6	7
	10	Baseline, post workshop	(no timestamp - paper survey, 10/25/18)																												7	7	7	7	7	7	6	7	6	6	6	6	7	7	7
	11	Baseline, post workshop	(no timestamp - paper survey, 10/25/18)																												3	3	3	3	3	3	4	3	4	4	1	3	4	3	3
	12	Baseline, post workshop	(no timestamp - paper survey, 10/25/18)																												3	3	2	2	2	2	4	4	1	1	1	4	4	4	4
	13	Baseline, post workshop	(no timestamp - paper survey, 10/25/18)																												2	3	2	2	2	3	1	3	3	3	2	2	2	2	3
	14	Baseline, post workshop	(no timestamp - paper survey, 10/25/18)																												5	4	5	7	5	5	5	4	4	5	4	4	4	4	3
	15	Baseline, post workshop	2018-11-06 11:07:00																												3	3	1	1	1	1	2	3	1	1	1	1	1	1	1
	16	Baseline, post workshop	2018-11-14 13:42:00																												5	5	5	5	5	5	5	5	5	4	3	3	3	3	3
	17	Baseline, post workshop	2018-11-29 03:00:00																												4	1	1	1	1	1	1	1	3	1	1	1	1	1	1
	18	Baseline, post workshop	2019-01-16 11:38:00																												3	4	5	4	5	3	3	5	6	5	6	4	4	6	4
				Mean																											4.88889	4	4.05556	4.38889	3.94444	3.83333	3.4375	4.3125	4.125	4.25	3.25	3.75	3.8125	4.0625	3.875
	1	1-year follow-up	2019-12-18 10:50:00		6	6	7	5	6	7	6	5	6	6	6	4	4	5	7	5	5	7	6	5	6	7	6	5	6	6	3	3	3	2	3	1	2	2	2	3	3	5	4	5	4	2	3	3	3
	2	1-year follow-up	2019-12-19 01:19:00		6	6	6	6	7	7	6	6	6	7	6	6	6	6	7	7	6	6	6	6	0	6	7	6	7	5	5	4	4	5	2	2	2	2	2	5	4	5	6	2	2	3	2	3	3
	3	1-year follow-up	2019-12-19 03:41:00		4	6	6	6	6	7	7	6	6	7	7	7	7	7	7	7	6	6	6	6	6	6	6	6	6	5	6	6	6	5	5	5	5	6	6	6	6	6	6	5	5	3	3	3
	4	1-year follow-up	2019-12-24 07:09:00		4	6	5	5	6	7	5	6	4	5	6	7	7	6	6	6	7	7	6	5	7	4	5	7	7	5	6	7	6	5	4	2	5	6	7	6	4	5	5	5	5	3	3	2	2
	5	1-year follow-up	2020-01-02 04:13:00		7	6	7	6	6	6	6	7	6	6	6	6	6	6	7	7	6	7	6	6	7	6	6	6	7	4	5	5	5	7	7	6	6	7	6	6	4	6	5	6	6	3	3	3	3
	6	1-year follow-up	2020-01-02 07:42:00		7	7	7	7	6	7	7	6	7	7	6	7	7	7	7	7	6	6	6	7	7	6	6	6	7	6	6	6	6	7	4	4	4	4	4	5	4	4	3	4	4		3	3	3
	7	1-year follow-up	2020-01-02 09:52:00		6	5	5	6	6	6	6	6	6	6	6	5	6	6	5	6	6	6	6	6	6	6	6	5	6	5	2	3	3	2	4	3	2	2	1	6	1	4	5	3	4	2	2	3	2
	8	1-year follow-up	2020-01-05 23:02:00		6	6	6	5	5	3	5	5	6	7	6	6	6	6	7	7	6	6	5	6	7	4	5	5	5	5	2	5	3	3	5	4	5	6	6	4	5	4	3	5	5	3	3	3	3
	9	1-year follow-up	2020-01-06 00:52:00		5	5	3	3	3	3	5	6	3	6	4	7	6	6	5	5	6	6	2	4	7	3	3	3	5	3	3	3	2	4	5	2	2	5	5	4	4	2	2	6	3	2	3	2	3
	10	1-year follow-up	2020-01-19 09:09:00		7	7	6	5	6	6	5	6	5	7	7	4	6	7	7	7	7	7	5	6	5	7	6	4	6	7	6	6	4	5	1	4	5	4	1	1	1	6	5	4	4	3	3	3	3
				Mean																											4.4	4.8	4.2	4.5	4	3.3	3.8	4.4	4	4.6	3.6	4.7	4.4	4.5	4.2
	11	2-year follow-up	2020-09-16 22:15:00	1	5	6	6	5	6	5	5	5	6	7	7	6	5	6	7	6	6	7	6	6	7	5	6	5	4	6	3	5	3	2	2	4	3	2	2	2	2	3	2	4	2	3	3	2	3
	12	2-year follow-up	2020-09-17 21:23:00	2	6	6	7	6	7	7	6	7	7	7	7	7	6	7	7	7	7	7	6	7	0	7	6	6	7	5	6	6	5	6	4	3	6	5	3	4	5	5	6	5	5	3	3	3	2
	13	2-year follow-up	2020-09-21 12:17:00	2	7	7	7	7	7	4	6	6	6	7	7	7	7	7	7	7	7	7	5	7	7	7	6	6	7	7	6	5	6	5	5	5	5	4	1	5	6	5	5	5	5	3	3	3	3
	14	2-year follow-up	2020-09-22 08:25:00	2	6	6	7	5	5	4	7	6	6	7	7	7	7	7	5	6	6	7	6	6	7	5	6	6	6	6	5	5	5	4	4	5	4	5	6	5	5	4	4	4	4	2	3	1	3
	15	2-year follow-up	2020-09-26 22:42:00	2	5	7	6	5	6	5	5	5	6	6	6	5	5	6	6	6	6	5	5	5	6	6	6	6	5	5	4	3	3	3	3	2	3	5	4	4	2	3	3	3	3	2	1	2	3
	16	2-year follow-up	2020-09-28 05:58:00	1	7	6	6	7	6	6	5	6	7	7	6	5	6	6	7	7	4	5	5	4	7	7	6	6	7	5	4	5	4	3	4	5	4	5	4	5	5	3	4	3	2	3	2	3	2
	17	2-year follow-up	2020-09-30 06:18:00	2	6	6	6	6	6	5	7	7	7	7	7	5	6	5	6	6	6	7	7	6	7	5	6	7	7	4	5	5	5	6	6	6	5	5	4	4	4	5	4	5	5	3	3	3	3
	18	2-year follow-up	2020-10-01 12:57:00	1	7	7	7	6	7	7	7	6	6	7	7	7	7	6	7	7	7	7	6	6	6	7	7	6	7	7	6	6	6	6	6	6	5	5	2	5	1	1	3	2	2	3	2	2	2
	19	2-year follow-up	2020-10-10 11:37:00	1	6	6	6	5	7	6	4	4	5	5	5	5	6	6	5	6	6	7	5	5	7	6	6	5	6	5	4	4	4	5	3	3	5	4	2	6	2	3	3	3	5	3	2	3	3
				Mean																											4.77778	4.88889	4.55556	4.44444	4.11111	4.33333	4.44444	4.44444	3.11111	4.44444	3.55556	3.55556	3.77778	3.77778	3.66667
[truncated: 11 more columns]

## Sheet: Cohort 2 Mentees
Mean	record_id	redcap_survey_identifier	mentorship_competency_assessment_culture_survey_fo_timestamp	mentor_type	todaysdate	mca01	mca02	mca03	mca04	mca05	mca06	mca07	mca08	mca09	mca10	mca11	mca12	mca13	mca14	mca15	mca16	mca17	mca18	mca19	mca20	mca21	mca22	mca23	mca24	mca25	mca26	cult_a2	cult_a4	cult_a5	cult_b6	cult_b8	cult_b9	cult_i12	cult_i15	cult_ii19	cult_ii20	cult_iv28	cult_v31	cult_v34	cult_v35	cult_viii49
	1	baseline	[not completed]
5.8	2	baseline	2019-12-17 00:21:00		2019-12-17	6	7	7	6	6	5	5	7	7	7	7	6	6	6	7	7	7	7	7	6	6	7	7	7	7	6	6	6	6	5	7	6	6	6	6	5	5	5	6	6	6
3.66667	3	baseline	2019-12-17 00:57:00		2019-12-17	6	7	5	4	4	3	6	5	4	4	3	5	5	3	5	5	6	6	4	4	4	3	4	4	5	3	4	2	2	4	4	3	1	7	7	7	2	4	4	2	2
3.73333	4	baseline	2020-01-01 13:15:00		2020-01-01	6	5	7	5	4	7	6	4	5	6	6	6	6	4	6	7	6	7	7	5	4	7	6	5	7	4	6	3	4	6	5	3	4	3	2	2	3	3	6	4	2
5.33333	5	baseline	2019-12-17 03:19:00		2019-12-17	7	7	7	7	7	7	7	6	6	7	7	7	7	7	7	7	7	7	7	6	6	6	6	7	7	5	5	6	5	6	5	5	5	6	5	6	6	5	5	5	5
5.6	6	baseline	2019-12-17 03:57:00		2019-12-17	7	7	7	7	7	4	7	7	7	7	7	7	7	7	7	7	7	4	4	7	7	7	4	7	7	7	7	7	7	4	7	4	4	7	4	7	4	7	4	7	4
4.53333	7	baseline	2019-12-17 09:16:00		2019-12-17	7	7	6	6	6	5	6	5	5	6	5	7	7	6	6	6	6	7	6	6	6	6	3	5	6	6	6	5	4	3	3	6	4	7	4	4	4	5	4	2	7
4.93333	8	baseline	2019-12-18 02:20:00		2019-12-18	7	7	7	7	7	7	7	7	7	7	7	7	7	7	7	7	7	7	7	7	7	7	7	7	7	1	4	6	5	7	5	5	5	5	4	5	4	5	5	4	5
#DIV/0!	9	baseline	[not completed]		2019-12-19	6	7	7	7	7	7	6	4	7	5	6	7	6	7	7	7	7	6	7	6	7	6	6	4	4	3
4.4	10	baseline	2019-12-25 18:25:00		2019-12-26	7	7	7	7	6	5	4	4	7	7	7	7	5	7	7	7	6	6	6	7	0	5	5	6	7	0	5	6	5	4	4	1	4	6	4	5	4	5	4	4	5
3.53333	11	baseline	2019-12-29 01:11:00		2019-12-29	5	6	6	7	7	6	6	6	7	6	6	6	6	5	6	6	6	6	5	4	6	7	7	6	7	6	4	5	6	3	3	3	2	5	2	2	2	4	3	6	3
1.86667	12	baseline	2019-12-29 02:01:00		2019-12-29	7	6	6	0	4	7	4	7	0	7	5	5	5	6	6	7	6	7	7	7	7	7	0	5	6	0	2	2	1	2	4	1	1	1	1	1	4	2	4	1	1
4.13333	13	baseline	2020-01-05 06:12:00		2020-01-05	6	5	6	5	5	0	5	6	4	5	5	4	4	5	7	7	6	6	5	0	5	7	6	5	7	5	6	4	3	4	3	2	6	5	7	4	3	3	4	3	5
1.66667	14	baseline	2019-12-30 02:42:00		2019-12-30	6	4	5	4	4	7	3	4	5	4	4	4	4	4	6	6	3	6	4	4	7	4	4	4	4	2	1	2	2	2	2	2	1	5	1	2	1	1	1	1	1
#DIV/0!	15	baseline	[not completed]
4.66667	16	baseline	2020-01-03 11:06:00		2020-01-03	7	6	7	7	7	7	7	7	5	5	6	6	5	7	7	7	6	6	6	6	6	7	7	7	6	7	5	5	6	4	6	4	4	4	5	5	2	4	4	6	6
3.2	17	baseline	2020-01-10 02:13:00		2020-01-10	4	7	4	4	4	7	4	7	4	4	4	4	4	4	7	7	4	7	4	4	4	4	1	4	4	1	4	4	4	7	4	4	1	1	4	1	4	1	4	4	1
#DIV/0!	18	baseline	[not completed]		2020-01-10
#DIV/0!	19	baseline	[not completed]		2020-01-10
#DIV/0!	20	baseline	[not completed]		2020-01-13
5.33333	21	baseline	2020-01-14 02:41:00		2020-01-14	6	6	6	6	6	6	6	6	6	6	6	6	6	6	6	6	6	6	6	6	6	6	6	6	6	6	5	5	6	5	4	6	6	6	6	6	6	4	5	4	6
3	22	baseline	[not completed]		2020-01-14	6	6	6	6	6	5	4	4	5	7	6	6	6	6	6	6	6	6	0	6	6	5	6	5	5	6	5	3	5	2	2	1	4	6	2	5	1	2	3	2	2
4.0875					Mean																											4.6875	4.4375	4.4375	4.25	4.25	3.5	3.625	5	4	4.1875	3.4375	3.75	4.125	3.8125	3.8125
#DIV/0!	23	1-year follow-up	[not completed]
#DIV/0!	24	1-year follow-up	[not completed]		2020-09-09	7	7	6	6	4	0	0	0	7	6	4	5	6	7	6	6	6	7	7	0	7	0	0	0	5	6
5.06667	25	1-year follow-up	2020-09-03 04:53:00		2020-09-03	7	7	7	7	7	7	7	7	7	7	7	7	7	7	7	7	7	7	7	7	7	7	7	7	7	1	4	7	7	7	1	4	4	7	4	4	4	7	7	4	5
4	26	1-year follow-up	2020-09-03 06:24:00		2020-09-03	7	7	7	7	7	7	7	7	7	7	7	7	7	7	7	7	7	7	7	7	7	7	7	7	7	7	6	3	2	1	3	1	2	7	4	4	1	5	7	7	7
4.33333	27	1-year follow-up	2020-09-07 06:35:00		2020-09-07	4	3	4	3	3	0	5	2	0	4	3	5	3	2	4	4	5	3	0	0	3	2	4	3	4	2	5	2	4	2	2	4	4	6	6	5	6	6	6	4	3
4.26667	28	1-year follow-up	2020-09-08 00:55:00		2020-09-08	7	7	7	7	6	6	7	5	6	7	6	6	6	7	6	7	7	7	6	7	7	7	7	7	6	0	5	5	5	5	4	4	4	5	4	3	3	5	4	4	4
4.2	29	1-year follow-up	2020-09-09 01:32:00		2020-09-09	7	4	4	4	0	4	4	4	0	4	4	0	0	7	5	0	4	4	0	0	0	0	1	0	0	1	7	4	7	4	4	7	4	7	7	4	4	1	1	1	1
6.2	30	1-year follow-up	2020-09-09 03:03:00		2020-09-09	7	7	7	7	7	7	7	0	0	7	7	7	7	7	7	7	7	7	7	0	7	0	7	0	7	7	4	7	7	7	7	4	7	7	7	7	7	7	4	4	7
3.4	31	1-year follow-up	2020-09-09 08:24:00		2020-09-09	6	6	4	0	1	0	4	5	5	6	3	0	6	5	6	4	5	5	5	3	5	3	3	0	4	2	3	3	2	4	4	4	3	5	3	3	3	4	5	3	2
4.8	32	1-year follow-up	2020-09-14 22:58:00		2020-09-15	7	7	6	6	5	5	7	4	6	7	7	7	7	6	7	7	7	6	7	6	6	7	7	6	7	7	6	5	6	5	3	4	5	5	5	5	3	5	5	5	5
3.73333	33	1-year follow-up	2020-09-15 01:39:00		2020-09-15	7	7	7	7	7	4	6	7	7	7	7	5	6	6	7	7	7	7	7	6	4	6	5	5	7	4	2	2	2	4	3	4	4	5	4	4	6	4	4	4	4
4.26667	34	1-year follow-up	2020-09-15 02:23:00		2020-09-15	7	7	7	7	7	7	6	7	7	7	7	6	6	6	7	7	7	7	7	7	7	7	6	7	7	6	5	5	3	4	3	5	5	4	3	4	5	5	6	3	4
4.93333	35	1-year follow-up	2020-09-15 07:16:00		2020-09-15	6	6	6	6	6	5	6	5	6	7	7	7	7	7	7	7	7	7	7	7	7	6	5	6	7	6	6	6	5	5	5	3	5	6	6	5	2	5	5	5	5
5.4	36	1-year follow-up	2020-09-20 22:25:00		2020-09-21	7	6	6	6	6	6	6	6	6	5	6	6	5	6	7	7	6	6	5	0	6	5	5	5	5	0	6	6	5	6	6	5	6	6	4	4	6	6	5	5	5
4.46667	37	1-year follow-up	2020-10-10 04:08:00		2020-10-10	6	7	7	5	7	7	0	0	6	7	7	7	7	6	0	0	0	7	7	6	6	5	6	5	5	5	6	5	5	6	4	3	3	5	5	6	4	3	4	3	5
4.54359					Mean																											5	4.61538	4.61538	4.61538	3.76923	4	4.30769	5.76923	4.76923	4.46154	4.15385	4.84615	4.84615	4	4.38462

## Sheet: Cohort 2 Participants
Mean	record_id	redcap_survey_identifier	mentoring_competency_assessment_culture_survey_timestamp	mca01	mca02	mca03	mca04	mca05	mca06	mca07	mca08	mca09	mca10	mca11	mca12	mca13	mca14	mca15	mca16	mca17	mca18	mca19	mca20	mca21	mca22	mca23	mca24	mca25	mca26	cult_a2	cult_a4	cult_a5	cult_b6	cult_b8	cult_b9	cult_i12	cult_i15	cult_ii19	cult_ii20	cult_iv28	cult_v31	cult_v34	cult_v35	cult_viii49	importance	principles	communication	diversity	practice
1.93333	1	baseline		5	5	5	4	4	4	3	3	4	6	6	6	5	5	6	6	6	6	3	4	4	4	4	4	4	3	1	1	1	2	2	1	2	3	3	3	2	2	2	2	2	2	2	2	2	2
3.26667	2	baseline		6	5	5	5	3	4	2	2	3	3	3	4	3	4	5	4	3	3	4	2	3	3	3	3	5	4	4	2	2	3	4	3	4	3	1	4	3	3	4	5	4	2	2	1	2	1
3.8	3	baseline		6	7	7	6	6	5	7	7	7	7	6	6	6	6	7	7	6	6	6	6	6	6	6	3	7	6	4	5	5	4	1	1	4	5	4	5	1	5	5	4	4	2	2	3	2	2
4.66667	4	baseline		5	6	6	5	3	3	1	1	1	1	1	1	1	1	1	1	1	1	1	1	1	1	1	1	1	1	6	6	6	5	4	4	4	4	7	4	3	4	3	4	6	1	1	1	1	1
2.73333	5	baseline		4	4	5	0	0	4	4	4	5	4	4	4	4	4	5	5	5	5	4	4	4	0	4	4	0	0	4	2	2	3	2	2	2	3	3	4	4	4	2	2	2	1	1	2	2	1
2.06667	6	baseline		6	6	5	4	4	5	4	5	4	6	4	4	5	4	4	4	3	5	3	4	4	4	3	3	5	3	4	1	1	1	1	1	1	7	1	1	1	1	1	4	5	2	1	2	2	1
1.4	7	baseline		5	5	4	4	5	5	5	5	5	4	4	4	4	4	5	5	5	6	4	4	5	5	4	3	4	3	1	1	1	1	3	4	2	1	1	1	1	1	1	1	1	2	1	1	2	1
1.8	8	baseline		3	3	3	2	2	1	2	1	2	3	2	1	2	2	2	3	1	2	2	2	2	2	2	2	3	1	3	3	1	2	1	1	1	3	1	1	2	1	3	1	3	1	2	1	1	1
2.85714	9	baseline		5	3		4	7	6	7	4	6	7	7	6	6	4	6	7	5	6	6	3	4	7	7	5	6	3	2	1	2	1	3	1	2	7	6		3	2	7	2	1	2	3	2	1	1
4.73333	10	baseline		5	5	4	3	1	5	2	3	3	3	3	3	4	3	4	4	4	4	3	3	3	3	4	3	4	2	4	5	4	5	4	3	3	7	7	7	4	5	4	5	4	2	1	2	1	1
3.4	11	baseline		5	5	5	4	4	4	6	5	5	5	5	4	4	5	5	4	5	5	5	4	3	5	5	4	4	2	4	3	3	3	4	3	4	3	3	3	3	3	4	4	4	1	1	1	1	1
3.2	12	baseline		5	5	4	4	4	5	4	4	4	4	4	4	4	4	5	5	4	4	3	3	4	3	4	4	4	3	2	2	3	3	3	3	4	2	3	3	4	4	4	4	4	2	2	2	2	2
3.93333	13	baseline		3	4	5	3	3	4	2	3	4	5	5	4	4	5	4	5	4	4	4	3	4	5	5	4	5	2	6	6	6	5	4	3	5	5	2	2	2	3	4	3	3	2	1	2	1	2
3.06239			Mean																											3.46154	2.92308	2.84615	2.92308	2.76923	2.30769	2.92308	4.07692	3.23077	3.16667	2.53846	2.92308	3.38462	3.15385	3.30769	1.69231	1.53846	1.69231	1.53846	1.30769
3.06667	14	1-year follow up	2020-09-03 12:46:00	7	6	6	5	5	7	5	6	7	6	6	5	6	5	6	6	4	6	6	7	7	5	5	6	7	3	4	3	2	4	3	3	5	3	3	3	2	2	2	4	3	3	3	3	3	2
2.4	15	1-year follow up	2020-09-08 23:46:00	7	5	5	5	6	4	4	5	5	5	5	4	4	4	4	4	3	6	6	4	7	6	6	5	5	5	5	3	2	1	1	1	3	5	3	3	1	2	2	2	2	2	1	2	2	2
3	16	1-year follow up	2020-09-09 07:29:00	0	0	0	0	0	0	0	0	0	0	0	0	0	0	0	0	0	0	0	0	0	0	0	0	0	0	7	2	5	2	2	2	4	6	2	2	1	1	1	5	3	3	3	3	3	3
3.86667	17	1-year follow up	2020-09-10 06:15:00	6	6	5	4	6	6	5	5	6	6	6	5	5	6	7	7	5	6	4	5	6	6	4	3	6	3	4	4	5	3	4	3	4	3	4	4	2	5	4	5	4	2	2	3	2	2
3.46667	18	1-year follow up	2020-09-13 10:23:00	7	6	6	6	5	6	5	6	5	7	6	5	5	5	7	7	5	7	5	5	7	4	5	5	6	1	1	4	4	4	4	3	1	4	5	4	2	4	4	4	4	3	2	3	3	2
5.8	19	1-year follow up	2020-09-15 03:41:00	5	5	6	6	6	5	6	6	5	6	5	5	6	5	5	6	5	6	5	5	5	5	6	5	5	5	6	5	5	7	6	2	6	6	7	7	6	6	6	6	6	3	2	2	2	2
3.93333	20	1-year follow up	2020-09-15 04:33:00	4	5	4	5	4	6	4	6	5	6	4	6	6	4	6	6	5	6	4	4	4	3	4	4	4	1	4	5	4	6	3	2	2	6	6	5	1	4	5	1	5	2	2	3	3	2
5.26667	21	1-year follow up	2020-09-16 03:42:00	6	7	6	6	6	6	7	6	6	6	6	7	7	6	6	6	6	6	6	7	6	5	6	6	6	5	5	5	5	5	5	6	5	7	6	5	4	5	6	5	5	3	3	2	2	3
4.33333	22	1-year follow up	2020-09-21 01:48:00	6	6	6	5	6	6	6	6	6	6	6	6	6	5	7	6	6	6	6	6	5	5	6	6	6	4	5	6	4	5	5	4	4	5	4	4	3	4	4	3	5	3	3	3	3	3
5.73333	23	1-year follow up	2020-10-11 08:09:00	6	6	6	6	7	7	6	6	6	6	6	6	7	7	6	6	6	6	7	6	6	6	6	6	7	4	6	6	5	5	5	6	6	6	5	6	6	6	6	6	6	3	3	3	3	2
4.08667			Mean																											4.7	4.3	4.1	4.2	3.8	3.2	4	5.1	4.5	4.3	2.8	3.9	4	4.1	4.3
[truncated: 11 more columns]
